# Supplementary material for: Inflammation and cytomegalovirus viremia during pregnancy drive sex-differentiated differences in mortality and immune development in HIV-exposed infants
Source: Nat Commun. 2024 Apr 17;15:2909. doi: 10.1038/s41467-023-44166-2 (PMC11024190; doi:10.1038/s41467-023-44166-2)
Supplement: Supplementary file 4 — Source Data [file 41467_2023_44166_MOESM4_ESM.xlsx]

## Sheet: Figure 1A
childid	died	lengthofsurvival	detectable_hiv_bl	hiv_mum
1	0			0
2	0			0
3	0			0
4	1	372		0
5	0			0
6	0			0
7	0			0
8	0			0
9	0			0
10	0			0
11	0			0
12	0			0
13	0		1	1
14	0		1	1
15	0			0
16	1	1		0
17	0			0
18	0			0
19	0			0
20	0			0
21	0		1	1
22	0			0
23	0			0
24	0			0
25	0			0
26	0		1	1
27	0			0
28	0			0
29	0		0	1
30	0			0
31	0		1	1
32	0			0
33	0			0
34	1	2		0
35	0			0
36	0			0
37	0			0
38	0			0
39	0			0
40	1	49		0
41	0			0
42	0			0
43	0			0
44	0			0
45	0			0
46	0			0
47	0			0
48	0		1	1
49	0			0
50	0			0
51	0		1	1
52	0			0
53	0			0
54	0			0
55	0			0
56	0			0
57	0			0
58	0			0
59	0			0
60	0			0
61	0			0
62	0			0
63	0			0
64	0			0
65	0			0
66	0			0
67	1	2		0
68	0			0
69	0			0
70	0			0
71	0		1	1
72	0			0
73	0			0
74	0			0
75	0			0
76	0			0
77	0			0
78	0			0
79	0			0
80	0			0
81	0			0
82	0			0
83	0			0
84	0		0	1
85	0			0
86	0			0
87	0			0
88	0			0
89	0			0
90	0			0
91	0			0
92	0			0
93	0			0
94	0		1	1
95	0			0
96	0			0
97	0			0
98	0		1	1
99	0			0
100	0			0
101	0			0
102	1	289		0
103	0			0
104	0			0
105	0			0
106	0			0
107	0			0
108	0			0
109	0			0
110	0			0
111	0			0
112	0			0
113	0			0
114	0			0
115	0			0
116	0			0
117	0		1	1
118	0			0
119	0		1	1
120	0			0
121	0			0
122	0			0
123	0			0
124	0			0
125	1	325		0
126	0			0
127	0			0
128	0		1	1
129	0		0	1
130	0		0	1
131	0			0
132	0			0
133	0			0
134	0			0
135	0			0
136	0			0
137	0		0	1
138	0			0
139	0			0
140	0			0
141	0			0
142	1	0		0
143	0			0
144	0			0
145	0			0
146	0			0
147	0			0
148	0			0
149	0			0
150	0		0	1
151	0			0
152	0			0
153	0		1	1
154	0			0
155	0			0
156	0			0
157	0			0
158	0			0
159	0			0
160	0			0
161	0			0
162	0			0
163	0			0
164	0			0
165	0			0
166	0			0
167	0			0
168	0		1	1
169	0			0
170	0		0	1
171	0			0
172	0			0
173	0		0	1
174	0			0
175	0			0
176	0			0
177	0			0
178	0		0	1
179	0			0
180	0		1	1
181	0			0
182	0			0
183	0			0
184	0			0
185	1	18		0
186	0			0
187	0			0
188	0			0
189	0			0
190	1	19		0
191	0			0
192	0			0
193	0			0
194	0		1	1
195	1	72		0
196	1	369		0
197	0			0
198	0			0
199	0			0
200	0			0
201	0			0
202	0		1	1
203	0		1	1
204	0		1	1
205	0			0
206	0			0
207	0			0
208	0			0
209	0			0
210	0			0
211	0		1	1
212	0			0
213	0			0
214	0			0
215	0			0
216	0			0
217	0			0
218	0			0
219	0			0
220	1	11		0
221	0		0	1
222	0		0	1
223	0			0
224	0			0
225	0			0
226	0			0
227	0			0
228	0			0
229	0			0
230	0			0
231	0			0
232	0			0
233	0		99	1
234	0			0
235	0			0
236	0			0
237	0			0
238	0			0
239	0			0
240	0			0
241	1	6		0
242	0			0
243	0			0
244	0			0
245	0			0
246	0			0
247	0			0
248	0			0
249	0			0
250	0			0
251	0			0
252	0		0	1
253	0			0
254	0			0
255	0			0
256	0			0
257	0		1	1
258	1	66	1	1
259	0			0
260	0			0
261	0			0
262	0		1	1
263	0			0
264	0			0
265	0			0
266	0			0
267	0			0
268	0			0
269	0			0
270	1	61	1	1
271	0			0
272	0			0
273	0			0
274	0			0
275	1	3		0
276	0			0
277	0			0
278	0			0
279	0			0
280	0			0
281	0			0
282	0			0
283	0			0
284	0			0
285	0			0
286	0		1	1
287	1	140		0
288	0			0
289	0			0
290	0			0
291	0			0
292	0			0
293	0			0
294	0			0
295	0			0
296	1	1		0
297	0			0
298	0			0
299	0			0
300	0			0
301	0			0
302	0			0
303	0			0
304	0			0
305	0		1	1
306	0			0
307	0			0
308	0			0
309	0			0
310	0			0
311	1	43	1	1
312	0			0
313	1	0		0
314	0			0
315	0			0
316	0			0
317	0			0
318	0			0
319	0			0
320	0			0
321	1	1		0
322	0			0
323	0			0
324	0			0
325	0			0
326	0			0
327	0		0	1
328	0			0
329	0			0
330	0			0
331	0			0
332	0			0
333	0			0
334	0			0
335	0			0
336	0			0
337	0			0
338	0			0
339	0			0
340	0			0
341	0			0
342	0		1	1
343	0			0
344	0			0
345	0		99	1
346	0			0
347	1	26		0
348	1	2		0
349	0		0	1
350	0			0
351	0			0
352	0			0
353	1	1		0
354	0			0
355	1	2		0
356	0		1	1
357	0			0
358	0			0
359	0			0
360	0			0
361	0			0
362	0			0
363	0		0	1
364	0			0
365	0			0
366	0			0
367	0			0
368	0			0
369	0			0
370	0			0
371	0			0
372	0			0
373	0			0
374	0			0
375	0			0
376	0			0
377	1	0		0
378	0		1	1
379	0			0
380	0		0	1
381	0			0
382	0			0
383	0		1	1
384	0		0	1
385	0		1	1
386	0			0
387	0			0
388	0			0
389	0			0
390	0			0
391	0			0
392	0			0
393	0			0
394	0			0
395	0			0
396	0			0
397	0			0
398	0			0
399	0			0
400	0			0
401	0			0
402	0			0
403	0			0
404	0			0
405	0			0
406	0			0
407	0			0
408	0			0
409	0			0
410	0			0
411	0			0
412	0			0
413	0			0
414	0			0
415	0			0
416	0			0
417	0			0
418	0			0
419	0			0
420	0			0
421	0			0
422	0			0
423	0			0
424	0			0
425	1	125		0
426	0			0
427	0			0
428	0			0
429	0			0
430	0			0
431	0			0
432	0		0	1
433	0			0
434	0			0
435	0			0
436	0			0
437	0		0	1
438	0			0
439	0			0
440	0		1	1
441	0			0
442	0			0
443	0			0
444	0			0
445	0			0
446	0			0
447	0		1	1
448	0			0
449	0		0	1
450	0			0
451	0			0
452	0			0
453	1	1		0
454	0			0
455	0			0
456	0			0
457	0			0
458	0			0
459	0			0
460	0			0
461	1	0		0
462	0			0
463	0			0
464	0			0
465	0			0
466	0			0
467	0			0
468	0		1	1
469	0			0
470	0			0
471	0			0
472	0			0
473	0			0
474	0			0
475	0			0
476	0			0
477	0			0
478	0			0
479	0			0
480	0			0
481	0			0
482	0			0
483	0			0
484	0		1	1
485	0			0
486	0			0
487	0			0
488	0			0
489	0			0
490	0			0
491	0		1	1
492	0			0
493	0		1	1
494	0			0
495	0			0
496	0			0
497	0			0
498	1	0	1	1
499	0			0
500	0			0
501	0			0
502	0			0
503	0			0
504	0			0
505	0			0
506	0			0
507	0			0
508	0			0
509	0		1	1
510	0			0
511	0			0
512	0			0
513	0			0
514	0			0
515	0			0
516	0			0
517	0			0
518	0			0
519	0			0
520	0			0
521	0			0
522	0			0
523	0		1	1
524	0			0
525	1	1		0
526	0			0
527	0		0	1
528	0		0	1
529	0			0
530	0		99	1
531	0			0
532	0			0
533	0			0
534	0			0
535	0		1	1
536	0		1	1
537	0			0
538	0			0
539	0			0
540	0			0
541	0			0
542	0			0
543	0			0
544	1	256		0
545	0			0
546	0			0
547	0		1	1
548	0			0
549	0			0
550	0			0
551	0			0
552	0			0
553	0			0
554	0		0	1
555	0			0
556	0			0
557	0			0
558	0		99	1
559	0		0	1
560	0			0
561	0			0
562	0			0
563	0			0
564	0			0
565	0			0
566	0			0
567	0		1	1
568	0			0
569	0			0
570	0			0
571	0			0
572	0		1	1
573	0			0
574	0			0
575	0			0
576	0			0
577	0		0	1
578	0			0
579	0			0
580	0			0
581	0		1	1
582	0		1	1
583	0			0
584	0			0
585	0		0	1
586	0			0
587	0		1	1
588	1	1	1	1
589	0			0
590	0			0
591	0			0
592	0			0
593	0			0
594	0		99	1
595	0			0
596	0		1	1
597	0			0
598	0			0
599	0			0
600	1	69		0
601	0			0
602	0			0
603	0			0
604	0			0
605	0		1	1
606	0		0	1
607	0			0
608	0			0
609	0			0
610	0			0
611	0			0
612	0			0
613	0		1	1
614	0			0
615	0			0
616	0			0
617	0		99	1
618	0			0
619	0			0
620	0		0	1
621	0			0
622	0			0
623	0			0
624	0			0
625	0			0
626	0		0	1
627	0			0
628	0		1	1
629	0			0
630	0			0
631	0			0
632	0			0
633	0			0
634	1	0	1	1
635	0			0
636	0			0
637	0		1	1
638	0		99	1
639	0			0
640	0			0
641	0			0
642	0			0
643	0		1	1
644	0			0
645	0			0
646	0			0
647	0			0
648	0			0
649	0			0
650	0			0
651	0			0
652	0		0	1
653	0			0
654	0			0
655	0			0
656	0			0
657	0			0
658	0		99	1
659	0			0
660	0			0
661	0			0
662	1	2		0
663	0			0
664	0		0	1
665	0			0
666	0			0
667	0			0
668	0			0
669	0			0
670	0			0
671	0			0
672	0			0
673	0		1	1
674	0		1	1
675	0			0
676	0			0
677	0			0
678	0			0
679	0			0
680	0			0
681	0			0
682	0			0
683	0			0
684	0			0
685	0			0
686	0			0
687	0			0
688	0			0
689	0			0
690	0			0
691	0			0
692	0			0
693	0			0
694	0			0
695	0		1	1
696	0			0
697	0			0
698	0			0
699	0			0
700	0			0
701	1	121		0
702	0			0
703	0			0
704	0			0
705	0			0
706	0			0
707	0		1	1
708	0			0
709	0			0
710	0		1	1
711	0			0
712	0			0
713	0			0
714	0			0
715	0			0
716	0			0
717	0		0	1
718	1	54	0	1
719	0			0
720	0		1	1
721	0			0
722	0			0
723	0			0
724	1	0		0
725	0			0
726	0			0
727	0			0
728	0		0	1
729	0			0
730	0			0
731	0			0
732	0			0
733	0			0
734	0			0
735	0			0
736	0			0
737	0		0	1
738	0			0
739	0			0
740	0			0
741	0			0
742	0			0
743	0			0
744	0			0
745	0			0
746	0			0
747	0			0
748	0			0
749	0			0
750	0			0
751	0			0
752	0			0
753	0			0
754	0			0
755	0			0
756	0			0
757	0			0
758	0			0
759	0			0
760	0			0
761	0			0
762	0			0
763	0			0
764	0			0
765	0		1	1
766	0			0
767	0			0
768	0			0
769	0			0
770	0			0
771	0			0
772	0			0
773	0			0
774	0		1	1
775	0			0
776	0			0
777	0			0
778	0			0
779	0			0
780	0			0
781	0			0
782	0			0
783	0			0
784	0		1	1
785	0			0
786	0		1	1
787	0		1	1
788	0		1	1
789	0			0
790	0			0
791	0			0
792	0			0
793	0			0
794	1	440		0
795	0			0
796	0			0
797	0			0
798	0			0
799	1	47		0
800	0			0
801	0			0
802	0			0
803	0			0
804	0			0
805	0			0
806	0			0
807	0			0
808	0			0
809	0		0	1
810	0			0
811	0			0
812	0			0
813	0			0
814	0			0
815	0			0
816	0			0
817	0		0	1
818	0			0
819	0			0
820	0		1	1
821	1	433		0
822	0		1	1
823	0			0
824	0		0	1
825	0			0
826	0			0
827	0			0
828	0		0	1
829	0			0
830	0			0
831	0			0
832	0			0
833	0		0	1
834	1	371		0
835	0			0
836	0			0
837	0			0
838	0			0
839	0			0
840	0			0
841	1	0		0
842	0		0	1
843	0			0
844	1	27		0
845	0		0	1
846	0			0
847	0			0
848	0			0
849	0			0
850	0			0
851	0			0
852	0			0
853	0		0	1
854	0			0
855	0			0
856	0			0
857	0			0
858	0			0
859	0			0
860	0			0
861	0			0
862	0			0
863	0			0
864	0			0
865	0			0
866	0			0
867	0		1	1
868	0			0
869	0		1	1
870	0			0
871	1	0		0
872	0			0
873	0		99	1
874	0			0
875	0			0
876	0			0
877	0			0
878	0			0
879	0			0
880	0			0
881	0			0
882	0		99	1
883	1	35		0
884	0			0
885	0			0
886	0		1	1
887	0			0
888	0			0
889	0			0
890	0			0
891	0			0
892	0			0
893	0			0
894	0			0
895	0			0
896	0			0
897	0			0
898	0			0
899	0			0
900	0			0
901	0		1	1
902	0			0
903	0			0
904	0			0
905	0			0
906	0			0
907	0			0
908	0			0
909	0		0	1
910	1			0
911	1	25		0
912	0			0
913	0			0
914	0			0
915	0			0
916	0			0
917	0			0
918	0			0
919	0		1	1
920	0		1	1
921	0			0
922	0			0
923	0			0
924	0			0
925	0			0
926	0			0
927	1	1	1	1
928	0			0
929	0			0
930	0			0
931	0			0
932	1	139		0
933	0			0
934	0			0
935	0			0
936	0		0	1
937	0			0
938	0			0
939	0			0
940	0			0
941	0			0
942	0			0
943	0			0
944	0			0
945	0			0
946	0			0
947	0			0
948	0			0
949	0			0
950	0			0
951	0			0
952	0			0
953	0			0
954	0			0
955	0			0
956	0			0
957	0			0
958	0			0
959	0			0
960	0		0	1
961	0			0
962	0			0
963	0			0
964	0			0
965	0			0
966	0			0
967	0			0
968	0		1	1
969	0			0
970	0			0
971	0			0
972	0			0
973	0			0
974	0			0
975	0		0	1
976	0			0
977	0			0
978	0			0
979	0			0
980	0			0
981	0			0
982	0		1	1
983	0			0
984	0			0
985	0			0
986	0			0
987	0			0
988	0			0
989	0		0	1
990	0			0
991	0			0
992	0			0
993	0			0
994	0			0
995	0			0
996	0			0
997	0			0
998	0			0
999	0			0
1000	0			0
1001	0			0
1002	0		0	1
1003	0			0
1004	0			0
1005	0		0	1
1006	0			0
1007	0			0
1008	0			0
1009	0			0
1010	0			0
1011	0			0
1012	0			0
1013	0			0
1014	0		1	1
1015	0			0
1016	0			0
1017	0			0
1018	0		0	1
1019	0			0
1020	0			0
1021	0			0
1022	0			0
1023	0			0
1024	0			0
1025	0			0
1026	0			0
1027	0			0
1028	0			0
1029	0			0
1030	0			0
1031	0			0
1032	0			0
1033	0			0
1034	0			0
1035	0			0
1036	0			0
1037	0			0
1038	0			0
1039	0			0
1040	1			0
1041	0			0
1042	0			0
1043	0		0	1
1044	0			0
1045	0			0
1046	0			0
1047	0			0
1048	1	1		0
1049	0			0
1050	0			0
1051	0			0
1052	0			0
1053	0			0
1054	0			0
1055	0		1	1
1056	0			0
1057	0			0
1058	0			0
1059	0		99	1
1060	0			0
1061	0		1	1
1062	0			0
1063	0			0
1064	0			0
1065	0			0
1066	1	0		0
1067	0			0
1068	0			0
1069	0			0
1070	0			0
1071	0			0
1072	0			0
1073	0		0	1
1074	0			0
1075	0			0
1076	0			0
1077	0		0	1
1078	0			0
1079	0		0	1
1080	0			0
1081	0		1	1
1082	0			0
1083	0			0
1084	0			0
1085	0			0
1086	0			0
1087	0			0
1088	0			0
1089	0			0
1090	0			0
1091	0		0	1
1092	0			0
1093	0			0
1094	0			0
1095	0			0
1096	0			0
1097	0			0
1098	0			0
1099	0			0
1100	0			0
1101	0			0
1102	0			0
1103	0			0
1104	0			0
1105	0			0
1106	0			0
1107	0			0
1108	0			0
1109	0			0
1110	0			0
1111	0			0
1112	0		1	1
1113	0			0
1114	0		1	1
1115	0			0
1116	0			0
1117	0			0
1118	0			0
1119	0			0
1120	0			0
1121	0			0
1122	0			0
1123	0		1	1
1124	0		1	1
1125	0			0
1126	0		1	1
1127	0			0
1128	0			0
1129	0			0
1130	0			0
1131	0			0
1132	0		99	1
1133	0		1	1
1134	0		0	1
1135	0			0
1136	0		1	1
1137	0		1	1
1138	1	0		0
1139	0		1	1
1140	0		1	1
1141	0			0
1142	0			0
1143	0			0
1144	0		1	1
1145	0		0	1
1146	1	807	1	1
1147	0			0
1148	0			0
1149	1	2	0	1
1150	0			0
1151	0			0
1152	0			0
1153	0			0
1154	0			0
1155	0			0
1156	0			0
1157	0			0
1158	0			0
1159	0			0
1160	0			0
1161	0		0	1
1162	0			0
1163	0		1	1
1164	0			0
1165	0			0
1166	0			0
1167	0			0
1168	0			0
1169	0			0
1170	0			0
1171	0		1	1
1172	0			0
1173	0			0
1174	0			0
1175	0			0
1176	1	82	0	1
1177	0			0
1178	0			0
1179	0			0
1180	0			0
1181	0			0
1182	0			0
1183	0			0
1184	0			0
1185	0			0
1186	0			0
1187	1	8		0
1188	0			0
1189	0			0
1190	0			0
1191	0			0
1192	0			0
1193	0			0
1194	0			0
1195	0			0
1196	0			0
1197	0		1	1
1198	0			0
1199	0			0
1200	0			0
1201	0			0
1202	0			0
1203	0			0
1204	0			0
1205	1	266		0
1206	0			0
1207	0			0
1208	0			0
1209	0			0
1210	0			0
1211	0			0
1212	0			0
1213	1	0		0
1214	0			0
1215	0			0
1216	0			0
1217	0			0
1218	0		1	1
1219	0		99	1
1220	0			0
1221	0			0
1222	0			0
1223	0			0
1224	0			0
1225	0			0
1226	0			0
1227	0			0
1228	0			0
1229	0			0
1230	0			0
1231	0			0
1232	0		99	1
1233	0			0
1234	0			0
1235	0		0	1
1236	0			0
1237	0			0
1238	0			0
1239	0			0
1240	0			0
1241	0			0
1242	0			0
1243	0			0
1244	0		1	1
1245	1	0		0
1246	0			0
1247	0			0
1248	0			0
1249	0			0
1250	0			0
1251	0			0
1252	0		99	1
1253	0			0
1254	0			0
1255	0			0
1256	0			0
1257	1	280	0	1
1258	0			0
1259	0			0
1260	0			0
1261	0			0
1262	0			0
1263	0			0
1264	0		1	1
1265	0			0
1266	0		1	1
1267	0			0
1268	0			0
1269	0			0
1270	0			0
1271	0			0
1272	0			0
1273	0			0
1274	0			0
1275	0			0
1276	0		99	1
1277	0			0
1278	0			0
1279	0		99	1
1280	0			0
1281	0			0
1282	0		99	1
1283	0			0
1284	0			0
1285	0			0
1286	0			0
1287	0			0
1288	0			0
1289	0			0
1290	0		99	1
1291	1	2		0
1292	0			0
1293	0			0
1294	0		99	1
1295	0			0
1296	0			0
1297	0			0
1298	0		99	1
1299	0			0
1300	0			0
1301	0		99	1
1302	1	6	99	1
1303	0			0
1304	0			0
1305	1	2		0
1306	0			0
1307	1	23		0
1308	0			0
1309	0			0
1310	0		99	1
1311	0		1	1
1312	0			0
1313	0			0
1314	0			0
1315	0			0
1316	0			0
1317	0			0
1318	0			0
1319	0			0
1320	0		99	1
1321	0			0
1322	0			0
1323	0			0
1324	0			0
1325	0			0
1326	0		99	1
1327	0		99	1
1328	0			0
1329	0			0
1330	0			0
1331	0			0
1332	0			0
1333	0		99	1
1334	1	0	99	1
1335	0			0
1336	0			0
1337	0			0
1338	0			0
1339	0			0
1340	0			0
1341	0			0
1342	0			0
1343	0			0
1344	0			0
1345	0			0
1346	0			0
1347	0			0
1348	0			0
1349	0			0
1350	0			0
1351	0		99	1
1352	0			0
1353	0		0	1
1354	0		99	1
1355	0			0
1356	0		0	1
1357	0			0
1358	0			0
1359	0		99	1
1360	0			0
1361	0		1	1
1362	0		99	1
1363	0			0
1364	0			0
1365	0			0
1366	1	4		0
1367	0			0
1368	0			0
1369	0			0
1370	0			0
1371	0			0
1372	0			0
1373	0			0
1374	0			0
1375	0		99	1
1376	0			0
1377	0			0
1378	0			0
1379	0			0
1380	0			0
1381	0		99	1
1382	0			0
1383	0			0
1384	0			0
1385	0			0
1386	0			0
1387	0			0
1388	0		1	1
1389	0			0
1390	0			0
1391	0			0
1392	1	87		0
1393	0			0
1394	0			0
1395	0		1	1
1396	0			0
1397	0			0
1398	0		1	1
1399	0			0
1400	0			0
1401	0		1	1
1402	0			0
1403	0			0
1404	0			0
1405	0			0
1406	0			0
1407	0			0
1408	0		1	1
1409	0			0
1410	0			0
1411	1	188	99	1
1412	0			0
1413	0			0
1414	0		99	1
1415	0			0
1416	1	0		0
1417	1	0		0
1418	0			0
1419	0			0
1420	0			0
1421	0			0
1422	0			0
1423	0			0
1424	0			0
1425	0			0
1426	0			0
1427	0			0
1428	0			0
1429	0			0
1430	0			0
1431	0		99	1
1432	0			0
1433	0			0
1434	0			0
1435	0			0
1436	0			0
1437	1	154		0
1438	0			0
1439	0			0
1440	0			0
1441	0			0
1442	0		0	1
1443	0		99	1
1444	0			0
1445	0			0
1446	0			0
1447	0			0
1448	0		1	1
1449	0			0
1450	0			0
1451	0		99	1
1452	0			0
1453	0			0
1454	0			0
1455	0			0
1456	0			0
1457	0			0
1458	0		99	1
1459	0			0
1460	0			0
1461	0			0
1462	0		0	1
1463	0		99	1
1464	0		99	1
1465	0			0
1466	0			0
1467	0		99	1
1468	0			0
1469	0			0
1470	0			0
1471	0			0
1472	0			0
1473	0			0
1474	0			0
1475	0			0
1476	0			0
1477	0			0
1478	0			0
1479	0			0
1480	0			0
1481	0			0
1482	0			0
1483	0			0
1484	0			0
1485	0			0
1486	0			0
1487	0			0
1488	0		99	1
1489	0			0
1490	0		99	1
1491	0			0
1492	0			0
1493	0			0
1494	0			0
1495	0			0
1496	0			0
1497	0			0
1498	0			0
1499	0		99	1
1500	0			0
1501	0			0
1502	0			0
1503	0			0
1504	0			0
1505	0			0
1506	0			0
1507	0			0
1508	0			0
1509	0			0
1510	0			0
1511	0			0
1512	0			0
1513	0			0
1514	0		99	1
1515	0			0
1516	0			0
1517	1	9		0
1518	0			0
1519	0			0
1520	0		99	1
1521	0		99	1
1522	0			0
1523	0			0
1524	1	250		0
1525	0			0
1526	0			0
1527	0			0
1528	0			0
1529	0		99	1
1530	0		99	1
1531	0			0
1532	0		99	1
1533	0		99	1
1534	0		99	1
1535	0			0
1536	0			0
1537	0			0
1538	0			0
1539	0			0
1540	0			0
1541	0			0
1542	0			0
1543	0		99	1
1544	0			0
1545	0			0
1546	0		99	1
1547	0			0
1548	1	130		0
1549	0			0
1550	0			0
1551	0			0
1552	0			0
1553	0			0
1554	0		0	1
1555	0			0
1556	0		99	1
1557	0			0
1558	0			0
1559	0		99	1
1560	0		99	1
1561	0			0
1562	0			0
1563	0			0
1564	0			0
1565	0			0
1566	0			0
1567	0			0
1568	0			0
1569	0			0
1570	0			0
1571	0			0
1572	0			0
1573	0		99	1
1574	0		0	1
1575	0		99	1
1576	0			0
1577	0		99	1
1578	0			0
1579	0			0
1580	0		1	1
1581	0			0
1582	0		99	1
1583	0			0
1584	0			0
1585	0			0
1586	0	774	99	1
1587	0			0
1588	0			0
1589	0			0
1590	0			0
1591	0		99	1
1592	0			0
1593	0		0	1
1594	0			0
1595	0			0
1596	0			0
1597	0			0
1598	0			0
1599	0			0
1600	0			0
1601	0			0
1602	0		99	1
1603	0		1	1
1604	1	49		0
1605	0			0
1606	1	270		0
1607	0			0
1608	0			0
1609	0			0
1610	1	155		0
1611	0			0
1612	0			0
1613	0			0
1614	0			0
1615	0			0
1616	0			0
1617	0			0
1618	0			0
1619	0			0
1620	0			0
1621	0		0	1
1622	0		0	1
1623	0			0
1624	0			0
1625	0			0
1626	0			0
1627	0			0
1628	0			0
1629	0		99	1
1630	0			0
1631	1		99	1
1632	0			0
1633	0			0
1634	0		0	1
1635	0		0	1
1636	0			0
1637	0		99	1
1638	1	19	0	1
1639	0			0
1640	0			0
1641	0			0
1642	0			0
1643	0			0
1644	0		0	1
1645	0			0
1646	0			0
1647	0			0
1648	0			0
1649	0		99	1
1650	0			0
1651	1	561	99	1
1652	0			0
1653	0			0
1654	0			0
1655	0			0
1656	0			0
1657	0			0
1658	0		0	1
1659	0		99	1
1660	0			0
1661	0			0
1662	0			0
1663	0		1	1
1664	0		99	1
1665	1	4		0
1666	0			0
1667	0			0
1668	0			0
1669	0			0
1670	0			0
1671	0		99	1
1672	0			0
1673	0			0
1674	0			0
1675	0			0
1676	0			0
1677	0			0
1678	1	255		0
1679	0			0
1680	0			0
1681	0			0
1682	0			0
1683	0			0
1684	0			0
1685	0			0
1686	0		99	1
1687	0			0
1688	0			0
1689	0			0
1690	0			0
1691	0			0
1692	0		0	1
1693	0			0
1694	0		99	1
1695	0			0
1696	0			0
1697	1	52	99	1
1698	0			0
1699	0			0
1700	0			0
1701	0			0
1702	0			0
1703	0			0
1704	0			0
1705	0			0
1706	0			0
1707	0			0
1708	1	1		0
1709	0			0
1710	0			0
1711	0			0
1712	0			0
1713	0			0
1714	0			0
1715	0			0
1716	0			0
1717	0			0
1718	0			0
1719	0			0
1720	0		99	1
1721	0			0
1722	0			0
1723	0			0
1724	0			0
1725	0			0
1726	0			0
1727	0			0
1728	0		99	1
1729	0		0	1
1730	0			0
1731	0			0
1732	0			0
1733	1	0		0
1734	0			0
1735	0			0
1736	0			0
1737	0			0
1738	1	94	99	1
1739	0		99	1
1740	0			0
1741	0			0
1742	0			0
1743	0			0
1744	0		0	1
1745	0			0
1746	1	7		0
1747	0			0
1748	0			0
1749	0		99	1
1750	0		99	1
1751	1	2		0
1752	0			0
1753	0			0
1754	0			0
1755	0			0
1756	0			0
1757	0			0
1758	0			0
1759	0			0
1760	0			0
1761	0			0
1762	0			0
1763	0			0
1764	0		0	1
1765	0		99	1
1766	0			0
1767	0		99	1
1768	0			0
1769	0			0
1770	0			0
1771	0			0
1772	0			0
1773	0			0
1774	0			0
1775	0			0
1776	0			0
1777	0			0
1778	0			0
1779	0			0
1780	0		99	1
1781	0			0
1782	0		99	1
1783	0			0
1784	1	0		0
1785	0			0
1786	0			0
1787	0		99	1
1788	0			0
1789	0			0
1790	0			0
1791	0			0
1792	0			0
1793	0			0
1794	0			0
1795	0			0
1796	0			0
1797	0			0
1798	0			0
1799	0			0
1800	0			0
1801	1	28		0
1802	0		99	1
1803	0			0
1804	0			0
1805	0			0
1806	0			0
1807	0			0
1808	0			0
1809	0			0
1810	0			0
1811	0			0
1812	0			0
1813	0			0
1814	0		99	1
1815	0			0
1816	0			0
1817	0			0
1818	0			0
1819	0			0
1820	0			0
1821	0			0
1822	0			0
1823	1	0		0
1824	0			0
1825	0			0
1826	0			0
1827	0			0
1828	0			0
1829	0			0
1830	0		99	1
1831	0		99	1
1832	0			0
1833	0			0
1834	0			0
1835	0			0
1836	0			0
1837	0			0
1838	0			0
1839	0			0
1840	0			0
1841	0		99	1
1842	0			0
1843	0		99	1
1844	0			0
1845	1	4	99	1
1846	0			0
1847	0		1	1
1848	0			0
1849	0			0
1850	0			0
1851	0			0
1852	0			0
1853	0			0
1854	0			0
1855	0			0
1856	0			0
1857	0			0
1858	0			0
1859	0			0
1860	0			0
1861	0		99	1
1862	0			0
1863	0			0
1864	0		99	1
1865	0		1	1
1866	0			0
1867	1	244		0
1868	0			0
1869	0			0
1870	1	46		0
1871	0			0
1872	0		99	1
1873	0			0
1874	0			0
1875	0			0
1876	0			0
1877	0			0
1878	0			0
1879	0			0
1880	0			0
1881	0			0
1882	1	19		0
1883	0			0
1884	0			0
1885	0			0
1886	0			0
1887	0			0
1888	0			0
1889	0			0
1890	0			0
1891	0			0
1892	0			0
1893	0		1	1
1894	0		99	1
1895	0			0
1896	0			0
1897	0		99	1
1898	0			0
1899	0			0
1900	1	83		0
1901	0			0
1902	0			0
1903	0			0
1904	0			0
1905	0			0
1906	0			0
1907	0			0
1908	0			0
1909	0			0
1910	0			0
1911	0		0	1
1912	0			0
1913	1	0		0
1914	0			0
1915	0			0
1916	0			0
1917	0		1	1
1918	0			0
1919	0			0
1920	0			0
1921	0			0
1922	0			0
1923	0		1	1
1924	1	57		0
1925	0			0
1926	0		1	1
1927	0			0
1928	0			0
1929	0		0	1
1930	0			0
1931	0		1	1
1932	0			0
1933	0			0
1934	0			0
1935	0			0
1936	0			0
1937	0			0
1938	0			0
1939	1	0	0	1
1940	0			0
1941	0			0
1942	0			0
1943	0			0
1944	0			0
1945	0			0
1946	0			0
1947	0			0
1948	0			0
1949	0			0
1950	0			0
1951	0			0
1952	0			0
1953	0			0
1954	0			0
1955	0		0	1
1956	0			0
1957	0		0	1
1958	0			0
1959	0			0
1960	1	0		0
1961	0			0
1962	0			0
1963	1	435		0
1964	0			0
1965	0			0
1966	0			0
1967	0			0
1968	0			0
1969	0			0
1970	0			0
1971	0			0
1972	0			0
1973	1	1	1	1
1974	0		99	1
1975	0		0	1
1976	0			0
1977	0			0
1978	0			0
1979	0			0
1980	0			0
1981	0		0	1
1982	0			0
1983	0			0
1984	0			0
1985	0			0
1986	0			0
1987	0			0
1988	0			0
1989	0			0
1990	0			0
1991	0			0
1992	1	3		0
1993	0			0
1994	0			0
1995	0			0
1996	0			0
1997	0			0
1998	0			0
1999	0			0
[truncated: 2,728 more rows]

## Sheet: Figure 1B
childid	died	lengthofsurvival	log_hiv_viral_load_baseline	hiv_mum
1	0			0
2	0			0
3	0			0
4	1	372		0
5	0			0
6	0			0
7	0			0
8	0			0
9	0			0
10	0			0
11	0			0
12	0			0
13	0		4.1	1
14	0		4.1	1
15	0			0
16	1	1		0
17	0			0
18	0			0
19	0			0
20	0			0
21	0		4.93	1
22	0			0
23	0			0
24	0			0
25	0			0
26	0		4.24	1
27	0			0
28	0			0
29	0		1.54	1
30	0			0
31	0		3.65	1
32	0			0
33	0			0
34	1	2		0
35	0			0
36	0			0
37	0			0
38	0			0
39	0			0
40	1	49		0
41	0			0
42	0			0
43	0			0
44	0			0
45	0			0
46	0			0
47	0			0
48	0		3.78	1
49	0			0
50	0			0
51	0		4.78	1
52	0			0
53	0			0
54	0			0
55	0			0
56	0			0
57	0			0
58	0			0
59	0			0
60	0			0
61	0			0
62	0			0
63	0			0
64	0			0
65	0			0
66	0			0
67	1	2		0
68	0			0
69	0			0
70	0			0
71	0		5.88	1
72	0			0
73	0			0
74	0			0
75	0			0
76	0			0
77	0			0
78	0			0
79	0			0
80	0			0
81	0			0
82	0			0
83	0			0
84	0		1.54	1
85	0			0
86	0			0
87	0			0
88	0			0
89	0			0
90	0			0
91	0			0
92	0			0
93	0			0
94	0		3.85	1
95	0			0
96	0			0
97	0			0
98	0		3.95	1
99	0			0
100	0			0
101	0			0
102	1	289		0
103	0			0
104	0			0
105	0			0
106	0			0
107	0			0
108	0			0
109	0			0
110	0			0
111	0			0
112	0			0
113	0			0
114	0			0
115	0			0
116	0			0
117	0		4.64	1
118	0			0
119	0		3.77	1
120	0			0
121	0			0
122	0			0
123	0			0
124	0			0
125	1	325		0
126	0			0
127	0			0
128	0		4.19	1
129	0		1.54	1
130	0		1.54	1
131	0			0
132	0			0
133	0			0
134	0			0
135	0			0
136	0			0
137	0		1.54	1
138	0			0
139	0			0
140	0			0
141	0			0
142	1	0		0
143	0			0
144	0			0
145	0			0
146	0			0
147	0			0
148	0			0
149	0			0
150	0		1.54	1
151	0			0
152	0			0
153	0		3.75	1
154	0			0
155	0			0
156	0			0
157	0			0
158	0			0
159	0			0
160	0			0
161	0			0
162	0			0
163	0			0
164	0			0
165	0			0
166	0			0
167	0			0
168	0		4.99	1
169	0			0
170	0		1.54	1
171	0			0
172	0			0
173	0		1.54	1
174	0			0
175	0			0
176	0			0
177	0			0
178	0		1.54	1
179	0			0
180	0		4.41	1
181	0			0
182	0			0
183	0			0
184	0			0
185	1	18		0
186	0			0
187	0			0
188	0			0
189	0			0
190	1	19		0
191	0			0
192	0			0
193	0			0
194	0		2.44	1
195	1	72		0
196	1	369		0
197	0			0
198	0			0
199	0			0
200	0			0
201	0			0
202	0		3.67	1
203	0		3.67	1
204	0		4.73	1
205	0			0
206	0			0
207	0			0
208	0			0
209	0			0
210	0			0
211	0		3.74	1
212	0			0
213	0			0
214	0			0
215	0			0
216	0			0
217	0			0
218	0			0
219	0			0
220	1	11		0
221	0		1.54	1
222	0		1.54	1
223	0			0
224	0			0
225	0			0
226	0			0
227	0			0
228	0			0
229	0			0
230	0			0
231	0			0
232	0			0
233	0			1
234	0			0
235	0			0
236	0			0
237	0			0
238	0			0
239	0			0
240	0			0
241	1	6		0
242	0			0
243	0			0
244	0			0
245	0			0
246	0			0
247	0			0
248	0			0
249	0			0
250	0			0
251	0			0
252	0		1.54	1
253	0			0
254	0			0
255	0			0
256	0			0
257	0		4.04	1
258	1	66	5.48	1
259	0			0
260	0			0
261	0			0
262	0		3.48	1
263	0			0
264	0			0
265	0			0
266	0			0
267	0			0
268	0			0
269	0			0
270	1	61	5.5	1
271	0			0
272	0			0
273	0			0
274	0			0
275	1	3		0
276	0			0
277	0			0
278	0			0
279	0			0
280	0			0
281	0			0
282	0			0
283	0			0
284	0			0
285	0			0
286	0		5.72	1
287	1	140		0
288	0			0
289	0			0
290	0			0
291	0			0
292	0			0
293	0			0
294	0			0
295	0			0
296	1	1		0
297	0			0
298	0			0
299	0			0
300	0			0
301	0			0
302	0			0
303	0			0
304	0			0
305	0		3.62	1
306	0			0
307	0			0
308	0			0
309	0			0
310	0			0
311	1	43	3.94	1
312	0			0
313	1	0		0
314	0			0
315	0			0
316	0			0
317	0			0
318	0			0
319	0			0
320	0			0
321	1	1		0
322	0			0
323	0			0
324	0			0
325	0			0
326	0			0
327	0		1.54	1
328	0			0
329	0			0
330	0			0
331	0			0
332	0			0
333	0			0
334	0			0
335	0			0
336	0			0
337	0			0
338	0			0
339	0			0
340	0			0
341	0			0
342	0		4.33	1
343	0			0
344	0			0
345	0			1
346	0			0
347	1	26		0
348	1	2		0
349	0		1.54	1
350	0			0
351	0			0
352	0			0
353	1	1		0
354	0			0
355	1	2		0
356	0		3.36	1
357	0			0
358	0			0
359	0			0
360	0			0
361	0			0
362	0			0
363	0		1.54	1
364	0			0
365	0			0
366	0			0
367	0			0
368	0			0
369	0			0
370	0			0
371	0			0
372	0			0
373	0			0
374	0			0
375	0			0
376	0			0
377	1	0		0
378	0		4.42	1
379	0			0
380	0		1.54	1
381	0			0
382	0			0
383	0		3.98	1
384	0		1.54	1
385	0		2.35	1
386	0			0
387	0			0
388	0			0
389	0			0
390	0			0
391	0			0
392	0			0
393	0			0
394	0			0
395	0			0
396	0			0
397	0			0
398	0			0
399	0			0
400	0			0
401	0			0
402	0			0
403	0			0
404	0			0
405	0			0
406	0			0
407	0			0
408	0			0
409	0			0
410	0			0
411	0			0
412	0			0
413	0			0
414	0			0
415	0			0
416	0			0
417	0			0
418	0			0
419	0			0
420	0			0
421	0			0
422	0			0
423	0			0
424	0			0
425	1	125		0
426	0			0
427	0			0
428	0			0
429	0			0
430	0			0
431	0			0
432	0		1.54	1
433	0			0
434	0			0
435	0			0
436	0			0
437	0		1.54	1
438	0			0
439	0			0
440	0		3.17	1
441	0			0
442	0			0
443	0			0
444	0			0
445	0			0
446	0			0
447	0		4.59	1
448	0			0
449	0		1.54	1
450	0			0
451	0			0
452	0			0
453	1	1		0
454	0			0
455	0			0
456	0			0
457	0			0
458	0			0
459	0			0
460	0			0
461	1	0		0
462	0			0
463	0			0
464	0			0
465	0			0
466	0			0
467	0			0
468	0		4.44	1
469	0			0
470	0			0
471	0			0
472	0			0
473	0			0
474	0			0
475	0			0
476	0			0
477	0			0
478	0			0
479	0			0
480	0			0
481	0			0
482	0			0
483	0			0
484	0		4.34	1
485	0			0
486	0			0
487	0			0
488	0			0
489	0			0
490	0			0
491	0		2.71	1
492	0			0
493	0		5.41	1
494	0			0
495	0			0
496	0			0
497	0			0
498	1	0	3.7	1
499	0			0
500	0			0
501	0			0
502	0			0
503	0			0
504	0			0
505	0			0
506	0			0
507	0			0
508	0			0
509	0		3.29	1
510	0			0
511	0			0
512	0			0
513	0			0
514	0			0
515	0			0
516	0			0
517	0			0
518	0			0
519	0			0
520	0			0
521	0			0
522	0			0
523	0		4.34	1
524	0			0
525	1	1		0
526	0			0
527	0		1.54	1
528	0		1.54	1
529	0			0
530	0			1
531	0			0
532	0			0
533	0			0
534	0			0
535	0		3.11	1
536	0		2.39	1
537	0			0
538	0			0
539	0			0
540	0			0
541	0			0
542	0			0
543	0			0
544	1	256		0
545	0			0
546	0			0
547	0		3.49	1
548	0			0
549	0			0
550	0			0
551	0			0
552	0			0
553	0			0
554	0		1.54	1
555	0			0
556	0			0
557	0			0
558	0			1
559	0		1.54	1
560	0			0
561	0			0
562	0			0
563	0			0
564	0			0
565	0			0
566	0			0
567	0		4.03	1
568	0			0
569	0			0
570	0			0
571	0			0
572	0		6.36	1
573	0			0
574	0			0
575	0			0
576	0			0
577	0		1.54	1
578	0			0
579	0			0
580	0			0
581	0		5.19	1
582	0		2.79	1
583	0			0
584	0			0
585	0		1.54	1
586	0			0
587	0		4.22	1
588	1	1	4.1	1
589	0			0
590	0			0
591	0			0
592	0			0
593	0			0
594	0			1
595	0			0
596	0		4.24	1
597	0			0
598	0			0
599	0			0
600	1	69		0
601	0			0
602	0			0
603	0			0
604	0			0
605	0		5.15	1
606	0		1.54	1
607	0			0
608	0			0
609	0			0
610	0			0
611	0			0
612	0			0
613	0		4.32	1
614	0			0
615	0			0
616	0			0
617	0			1
618	0			0
619	0			0
620	0		1.54	1
621	0			0
622	0			0
623	0			0
624	0			0
625	0			0
626	0		1.54	1
627	0			0
628	0		4.19	1
629	0			0
630	0			0
631	0			0
632	0			0
633	0			0
634	1	0	3.62	1
635	0			0
636	0			0
637	0		3.12	1
638	0			1
639	0			0
640	0			0
641	0			0
642	0			0
643	0		2.79	1
644	0			0
645	0			0
646	0			0
647	0			0
648	0			0
649	0			0
650	0			0
651	0			0
652	0		1.54	1
653	0			0
654	0			0
655	0			0
656	0			0
657	0			0
658	0			1
659	0			0
660	0			0
661	0			0
662	1	2		0
663	0			0
664	0		1.54	1
665	0			0
666	0			0
667	0			0
668	0			0
669	0			0
670	0			0
671	0			0
672	0			0
673	0		4.28	1
674	0		4.73	1
675	0			0
676	0			0
677	0			0
678	0			0
679	0			0
680	0			0
681	0			0
682	0			0
683	0			0
684	0			0
685	0			0
686	0			0
687	0			0
688	0			0
689	0			0
690	0			0
691	0			0
692	0			0
693	0			0
694	0			0
695	0		3.74	1
696	0			0
697	0			0
698	0			0
699	0			0
700	0			0
701	1	121		0
702	0			0
703	0			0
704	0			0
705	0			0
706	0			0
707	0		2.19	1
708	0			0
709	0			0
710	0		2.42	1
711	0			0
712	0			0
713	0			0
714	0			0
715	0			0
716	0			0
717	0		1.54	1
718	1	54	1.54	1
719	0			0
720	0		3.54	1
721	0			0
722	0			0
723	0			0
724	1	0		0
725	0			0
726	0			0
727	0			0
728	0		1.54	1
729	0			0
730	0			0
731	0			0
732	0			0
733	0			0
734	0			0
735	0			0
736	0			0
737	0		1.54	1
738	0			0
739	0			0
740	0			0
741	0			0
742	0			0
743	0			0
744	0			0
745	0			0
746	0			0
747	0			0
748	0			0
749	0			0
750	0			0
751	0			0
752	0			0
753	0			0
754	0			0
755	0			0
756	0			0
757	0			0
758	0			0
759	0			0
760	0			0
761	0			0
762	0			0
763	0			0
764	0			0
765	0		3.98	1
766	0			0
767	0			0
768	0			0
769	0			0
770	0			0
771	0			0
772	0			0
773	0			0
774	0		3.07	1
775	0			0
776	0			0
777	0			0
778	0			0
779	0			0
780	0			0
781	0			0
782	0			0
783	0			0
784	0		3.87	1
785	0			0
786	0		3	1
787	0		3	1
788	0		3.89	1
789	0			0
790	0			0
791	0			0
792	0			0
793	0			0
794	1	440		0
795	0			0
796	0			0
797	0			0
798	0			0
799	1	47		0
800	0			0
801	0			0
802	0			0
803	0			0
804	0			0
805	0			0
806	0			0
807	0			0
808	0			0
809	0		1.54	1
810	0			0
811	0			0
812	0			0
813	0			0
814	0			0
815	0			0
816	0			0
817	0		1.54	1
818	0			0
819	0			0
820	0		4.4	1
821	1	433		0
822	0		2.6	1
823	0			0
824	0		1.54	1
825	0			0
826	0			0
827	0			0
828	0		1.54	1
829	0			0
830	0			0
831	0			0
832	0			0
833	0		1.54	1
834	1	371		0
835	0			0
836	0			0
837	0			0
838	0			0
839	0			0
840	0			0
841	1	0		0
842	0		1.54	1
843	0			0
844	1	27		0
845	0		1.54	1
846	0			0
847	0			0
848	0			0
849	0			0
850	0			0
851	0			0
852	0			0
853	0		1.54	1
854	0			0
855	0			0
856	0			0
857	0			0
858	0			0
859	0			0
860	0			0
861	0			0
862	0			0
863	0			0
864	0			0
865	0			0
866	0			0
867	0		4.52	1
868	0			0
869	0		4.07	1
870	0			0
871	1	0		0
872	0			0
873	0			1
874	0			0
875	0			0
876	0			0
877	0			0
878	0			0
879	0			0
880	0			0
881	0			0
882	0			1
883	1	35		0
884	0			0
885	0			0
886	0		2.71	1
887	0			0
888	0			0
889	0			0
890	0			0
891	0			0
892	0			0
893	0			0
894	0			0
895	0			0
896	0			0
897	0			0
898	0			0
899	0			0
900	0			0
901	0		3.94	1
902	0			0
903	0			0
904	0			0
905	0			0
906	0			0
907	0			0
908	0			0
909	0		1.54	1
910	1			0
911	1	25		0
912	0			0
913	0			0
914	0			0
915	0			0
916	0			0
917	0			0
918	0			0
919	0		2.22	1
920	0		4.87	1
921	0			0
922	0			0
923	0			0
924	0			0
925	0			0
926	0			0
927	1	1	4.76	1
928	0			0
929	0			0
930	0			0
931	0			0
932	1	139		0
933	0			0
934	0			0
935	0			0
936	0		1.54	1
937	0			0
938	0			0
939	0			0
940	0			0
941	0			0
942	0			0
943	0			0
944	0			0
945	0			0
946	0			0
947	0			0
948	0			0
949	0			0
950	0			0
951	0			0
952	0			0
953	0			0
954	0			0
955	0			0
956	0			0
957	0			0
958	0			0
959	0			0
960	0		1.54	1
961	0			0
962	0			0
963	0			0
964	0			0
965	0			0
966	0			0
967	0			0
968	0		5.14	1
969	0			0
970	0			0
971	0			0
972	0			0
973	0			0
974	0			0
975	0		1.54	1
976	0			0
977	0			0
978	0			0
979	0			0
980	0			0
981	0			0
982	0		3.65	1
983	0			0
984	0			0
985	0			0
986	0			0
987	0			0
988	0			0
989	0		1.54	1
990	0			0
991	0			0
992	0			0
993	0			0
994	0			0
995	0			0
996	0			0
997	0			0
998	0			0
999	0			0
1000	0			0
1001	0			0
1002	0		1.54	1
1003	0			0
1004	0			0
1005	0		1.54	1
1006	0			0
1007	0			0
1008	0			0
1009	0			0
1010	0			0
1011	0			0
1012	0			0
1013	0			0
1014	0		4.2	1
1015	0			0
1016	0			0
1017	0			0
1018	0		1.54	1
1019	0			0
1020	0			0
1021	0			0
1022	0			0
1023	0			0
1024	0			0
1025	0			0
1026	0			0
1027	0			0
1028	0			0
1029	0			0
1030	0			0
1031	0			0
1032	0			0
1033	0			0
1034	0			0
1035	0			0
1036	0			0
1037	0			0
1038	0			0
1039	0			0
1040	1			0
1041	0			0
1042	0			0
1043	0		1.54	1
1044	0			0
1045	0			0
1046	0			0
1047	0			0
1048	1	1		0
1049	0			0
1050	0			0
1051	0			0
1052	0			0
1053	0			0
1054	0			0
1055	0		3.53	1
1056	0			0
1057	0			0
1058	0			0
1059	0			1
1060	0			0
1061	0		4.12	1
1062	0			0
1063	0			0
1064	0			0
1065	0			0
1066	1	0		0
1067	0			0
1068	0			0
1069	0			0
1070	0			0
1071	0			0
1072	0			0
1073	0		1.54	1
1074	0			0
1075	0			0
1076	0			0
1077	0		1.54	1
1078	0			0
1079	0		1.54	1
1080	0			0
1081	0		4.49	1
1082	0			0
1083	0			0
1084	0			0
1085	0			0
1086	0			0
1087	0			0
1088	0			0
1089	0			0
1090	0			0
1091	0		1.54	1
1092	0			0
1093	0			0
1094	0			0
1095	0			0
1096	0			0
1097	0			0
1098	0			0
1099	0			0
1100	0			0
1101	0			0
1102	0			0
1103	0			0
1104	0			0
1105	0			0
1106	0			0
1107	0			0
1108	0			0
1109	0			0
1110	0			0
1111	0			0
1112	0		2.57	1
1113	0			0
1114	0		5.28	1
1115	0			0
1116	0			0
1117	0			0
1118	0			0
1119	0			0
1120	0			0
1121	0			0
1122	0			0
1123	0		4.54	1
1124	0		4.03	1
1125	0			0
1126	0		3.85	1
1127	0			0
1128	0			0
1129	0			0
1130	0			0
1131	0			0
1132	0			1
1133	0		2.67	1
1134	0		1.54	1
1135	0			0
1136	0		4.36	1
1137	0		3.18	1
1138	1	0		0
1139	0		4.3	1
1140	0		2.89	1
1141	0			0
1142	0			0
1143	0			0
1144	0		4.36	1
1145	0		1.54	1
1146	1	807	3.79	1
1147	0			0
1148	0			0
1149	1	2	1.54	1
1150	0			0
1151	0			0
1152	0			0
1153	0			0
1154	0			0
1155	0			0
1156	0			0
1157	0			0
1158	0			0
1159	0			0
1160	0			0
1161	0		1.54	1
1162	0			0
1163	0		2.6	1
1164	0			0
1165	0			0
1166	0			0
1167	0			0
1168	0			0
1169	0			0
1170	0			0
1171	0		5.26	1
1172	0			0
1173	0			0
1174	0			0
1175	0			0
1176	1	82	1.54	1
1177	0			0
1178	0			0
1179	0			0
1180	0			0
1181	0			0
1182	0			0
1183	0			0
1184	0			0
1185	0			0
1186	0			0
1187	1	8		0
1188	0			0
1189	0			0
1190	0			0
1191	0			0
1192	0			0
1193	0			0
1194	0			0
1195	0			0
1196	0			0
1197	0		2.46	1
1198	0			0
1199	0			0
1200	0			0
1201	0			0
1202	0			0
1203	0			0
1204	0			0
1205	1	266		0
1206	0			0
1207	0			0
1208	0			0
1209	0			0
1210	0			0
1211	0			0
1212	0			0
1213	1	0		0
1214	0			0
1215	0			0
1216	0			0
1217	0			0
1218	0		4.08	1
1219	0			1
1220	0			0
1221	0			0
1222	0			0
1223	0			0
1224	0			0
1225	0			0
1226	0			0
1227	0			0
1228	0			0
1229	0			0
1230	0			0
1231	0			0
1232	0			1
1233	0			0
1234	0			0
1235	0		1.54	1
1236	0			0
1237	0			0
1238	0			0
1239	0			0
1240	0			0
1241	0			0
1242	0			0
1243	0			0
1244	0		4.23	1
1245	1	0		0
1246	0			0
1247	0			0
1248	0			0
1249	0			0
1250	0			0
1251	0			0
1252	0			1
1253	0			0
1254	0			0
1255	0			0
1256	0			0
1257	1	280	1.54	1
1258	0			0
1259	0			0
1260	0			0
1261	0			0
1262	0			0
1263	0			0
1264	0		4.64	1
1265	0			0
1266	0		4.63	1
1267	0			0
1268	0			0
1269	0			0
1270	0			0
1271	0			0
1272	0			0
1273	0			0
1274	0			0
1275	0			0
1276	0			1
1277	0			0
1278	0			0
1279	0			1
1280	0			0
1281	0			0
1282	0			1
1283	0			0
1284	0			0
1285	0			0
1286	0			0
1287	0			0
1288	0			0
1289	0			0
1290	0			1
1291	1	2		0
1292	0			0
1293	0			0
1294	0			1
1295	0			0
1296	0			0
1297	0			0
1298	0			1
1299	0			0
1300	0			0
1301	0			1
1302	1	6		1
1303	0			0
1304	0			0
1305	1	2		0
1306	0			0
1307	1	23		0
1308	0			0
1309	0			0
1310	0			1
1311	0		3.79	1
1312	0			0
1313	0			0
1314	0			0
1315	0			0
1316	0			0
1317	0			0
1318	0			0
1319	0			0
1320	0			1
1321	0			0
1322	0			0
1323	0			0
1324	0			0
1325	0			0
1326	0			1
1327	0			1
1328	0			0
1329	0			0
1330	0			0
1331	0			0
1332	0			0
1333	0			1
1334	1	0		1
1335	0			0
1336	0			0
1337	0			0
1338	0			0
1339	0			0
1340	0			0
1341	0			0
1342	0			0
1343	0			0
1344	0			0
1345	0			0
1346	0			0
1347	0			0
1348	0			0
1349	0			0
1350	0			0
1351	0			1
1352	0			0
1353	0		1.54	1
1354	0			1
1355	0			0
1356	0		1.54	1
1357	0			0
1358	0			0
1359	0			1
1360	0			0
1361	0		4.02	1
1362	0			1
1363	0			0
1364	0			0
1365	0			0
1366	1	4		0
1367	0			0
1368	0			0
1369	0			0
1370	0			0
1371	0			0
1372	0			0
1373	0			0
1374	0			0
1375	0			1
1376	0			0
1377	0			0
1378	0			0
1379	0			0
1380	0			0
1381	0			1
1382	0			0
1383	0			0
1384	0			0
1385	0			0
1386	0			0
1387	0			0
1388	0		2.83	1
1389	0			0
1390	0			0
1391	0			0
1392	1	87		0
1393	0			0
1394	0			0
1395	0		4.62	1
1396	0			0
1397	0			0
1398	0		3.64	1
1399	0			0
1400	0			0
1401	0		4.82	1
1402	0			0
1403	0			0
1404	0			0
1405	0			0
1406	0			0
1407	0			0
1408	0		2.43	1
1409	0			0
1410	0			0
1411	1	188		1
1412	0			0
1413	0			0
1414	0			1
1415	0			0
1416	1	0		0
1417	1	0		0
1418	0			0
1419	0			0
1420	0			0
1421	0			0
1422	0			0
1423	0			0
1424	0			0
1425	0			0
1426	0			0
1427	0			0
1428	0			0
1429	0			0
1430	0			0
1431	0			1
1432	0			0
1433	0			0
1434	0			0
1435	0			0
1436	0			0
1437	1	154		0
1438	0			0
1439	0			0
1440	0			0
1441	0			0
1442	0		1.54	1
1443	0			1
1444	0			0
1445	0			0
1446	0			0
1447	0			0
1448	0		4.1	1
1449	0			0
1450	0			0
1451	0			1
1452	0			0
1453	0			0
1454	0			0
1455	0			0
1456	0			0
1457	0			0
1458	0			1
1459	0			0
1460	0			0
1461	0			0
1462	0		1.54	1
1463	0			1
1464	0			1
1465	0			0
1466	0			0
1467	0			1
1468	0			0
1469	0			0
1470	0			0
1471	0			0
1472	0			0
1473	0			0
1474	0			0
1475	0			0
1476	0			0
1477	0			0
1478	0			0
1479	0			0
1480	0			0
1481	0			0
1482	0			0
1483	0			0
1484	0			0
1485	0			0
1486	0			0
1487	0			0
1488	0			1
1489	0			0
1490	0			1
1491	0			0
1492	0			0
1493	0			0
1494	0			0
1495	0			0
1496	0			0
1497	0			0
1498	0			0
1499	0			1
1500	0			0
1501	0			0
1502	0			0
1503	0			0
1504	0			0
1505	0			0
1506	0			0
1507	0			0
1508	0			0
1509	0			0
1510	0			0
1511	0			0
1512	0			0
1513	0			0
1514	0			1
1515	0			0
1516	0			0
1517	1	9		0
1518	0			0
1519	0			0
1520	0			1
1521	0			1
1522	0			0
1523	0			0
1524	1	250		0
1525	0			0
1526	0			0
1527	0			0
1528	0			0
1529	0			1
1530	0			1
1531	0			0
1532	0			1
1533	0			1
1534	0			1
1535	0			0
1536	0			0
1537	0			0
1538	0			0
1539	0			0
1540	0			0
1541	0			0
1542	0			0
1543	0			1
1544	0			0
1545	0			0
1546	0			1
1547	0			0
1548	1	130		0
1549	0			0
1550	0			0
1551	0			0
1552	0			0
1553	0			0
1554	0		1.54	1
1555	0			0
1556	0			1
1557	0			0
1558	0			0
1559	0			1
1560	0			1
1561	0			0
1562	0			0
1563	0			0
1564	0			0
1565	0			0
1566	0			0
1567	0			0
1568	0			0
1569	0			0
1570	0			0
1571	0			0
1572	0			0
1573	0			1
1574	0		1.54	1
1575	0			1
1576	0			0
1577	0			1
1578	0			0
1579	0			0
1580	0		3.33	1
1581	0			0
1582	0			1
1583	0			0
1584	0			0
1585	0			0
1586	0	774		1
1587	0			0
1588	0			0
1589	0			0
1590	0			0
1591	0			1
1592	0			0
1593	0		1.54	1
1594	0			0
1595	0			0
1596	0			0
1597	0			0
1598	0			0
1599	0			0
1600	0			0
1601	0			0
1602	0			1
1603	0		3.3	1
1604	1	49		0
1605	0			0
1606	1	270		0
1607	0			0
1608	0			0
1609	0			0
1610	1	155		0
1611	0			0
1612	0			0
1613	0			0
1614	0			0
1615	0			0
1616	0			0
1617	0			0
1618	0			0
1619	0			0
1620	0			0
1621	0		1.54	1
1622	0		1.54	1
1623	0			0
1624	0			0
1625	0			0
1626	0			0
1627	0			0
1628	0			0
1629	0			1
1630	0			0
1631	1			1
1632	0			0
1633	0			0
1634	0		1.54	1
1635	0		1.54	1
1636	0			0
1637	0			1
1638	1	19	1.54	1
1639	0			0
1640	0			0
1641	0			0
1642	0			0
1643	0			0
1644	0		1.54	1
1645	0			0
1646	0			0
1647	0			0
1648	0			0
1649	0			1
1650	0			0
1651	1	561		1
1652	0			0
1653	0			0
1654	0			0
1655	0			0
1656	0			0
1657	0			0
1658	0		1.54	1
1659	0			1
1660	0			0
1661	0			0
1662	0			0
1663	0		4.14	1
1664	0			1
1665	1	4		0
1666	0			0
1667	0			0
1668	0			0
1669	0			0
1670	0			0
1671	0			1
1672	0			0
1673	0			0
1674	0			0
1675	0			0
1676	0			0
1677	0			0
1678	1	255		0
1679	0			0
1680	0			0
1681	0			0
1682	0			0
1683	0			0
1684	0			0
1685	0			0
1686	0			1
1687	0			0
1688	0			0
1689	0			0
1690	0			0
1691	0			0
1692	0		1.54	1
1693	0			0
1694	0			1
1695	0			0
1696	0			0
1697	1	52		1
1698	0			0
1699	0			0
1700	0			0
1701	0			0
1702	0			0
1703	0			0
1704	0			0
1705	0			0
1706	0			0
1707	0			0
1708	1	1		0
1709	0			0
1710	0			0
1711	0			0
1712	0			0
1713	0			0
1714	0			0
1715	0			0
1716	0			0
1717	0			0
1718	0			0
1719	0			0
1720	0			1
1721	0			0
1722	0			0
1723	0			0
1724	0			0
1725	0			0
1726	0			0
1727	0			0
1728	0			1
1729	0		1.54	1
1730	0			0
1731	0			0
1732	0			0
1733	1	0		0
1734	0			0
1735	0			0
1736	0			0
1737	0			0
1738	1	94		1
1739	0			1
1740	0			0
1741	0			0
1742	0			0
1743	0			0
1744	0		1.54	1
1745	0			0
1746	1	7		0
1747	0			0
1748	0			0
1749	0			1
1750	0			1
1751	1	2		0
1752	0			0
1753	0			0
1754	0			0
1755	0			0
1756	0			0
1757	0			0
1758	0			0
1759	0			0
1760	0			0
1761	0			0
1762	0			0
1763	0			0
1764	0		1.54	1
1765	0			1
1766	0			0
1767	0			1
1768	0			0
1769	0			0
1770	0			0
1771	0			0
1772	0			0
1773	0			0
1774	0			0
1775	0			0
1776	0			0
1777	0			0
1778	0			0
1779	0			0
1780	0			1
1781	0			0
1782	0			1
1783	0			0
1784	1	0		0
1785	0			0
1786	0			0
1787	0			1
1788	0			0
1789	0			0
1790	0			0
1791	0			0
1792	0			0
1793	0			0
1794	0			0
1795	0			0
1796	0			0
1797	0			0
1798	0			0
1799	0			0
1800	0			0
1801	1	28		0
1802	0			1
1803	0			0
1804	0			0
1805	0			0
1806	0			0
1807	0			0
1808	0			0
1809	0			0
1810	0			0
1811	0			0
1812	0			0
1813	0			0
1814	0			1
1815	0			0
1816	0			0
1817	0			0
1818	0			0
1819	0			0
1820	0			0
1821	0			0
1822	0			0
1823	1	0		0
1824	0			0
1825	0			0
1826	0			0
1827	0			0
1828	0			0
1829	0			0
1830	0			1
1831	0			1
1832	0			0
1833	0			0
1834	0			0
1835	0			0
1836	0			0
1837	0			0
1838	0			0
1839	0			0
1840	0			0
1841	0			1
1842	0			0
1843	0			1
1844	0			0
1845	1	4		1
1846	0			0
1847	0		4.16	1
1848	0			0
1849	0			0
1850	0			0
1851	0			0
1852	0			0
1853	0			0
1854	0			0
1855	0			0
1856	0			0
1857	0			0
1858	0			0
1859	0			0
1860	0			0
1861	0			1
1862	0			0
1863	0			0
1864	0			1
1865	0		2.44	1
1866	0			0
1867	1	244		0
1868	0			0
1869	0			0
1870	1	46		0
1871	0			0
1872	0			1
1873	0			0
1874	0			0
1875	0			0
1876	0			0
1877	0			0
1878	0			0
1879	0			0
1880	0			0
1881	0			0
1882	1	19		0
1883	0			0
1884	0			0
1885	0			0
1886	0			0
1887	0			0
1888	0			0
1889	0			0
1890	0			0
1891	0			0
1892	0			0
1893	0		3.26	1
1894	0			1
1895	0			0
1896	0			0
1897	0			1
1898	0			0
1899	0			0
1900	1	83		0
1901	0			0
1902	0			0
1903	0			0
1904	0			0
1905	0			0
1906	0			0
1907	0			0
1908	0			0
1909	0			0
1910	0			0
1911	0		1.54	1
1912	0			0
1913	1	0		0
1914	0			0
1915	0			0
1916	0			0
1917	0		3.19	1
1918	0			0
1919	0			0
1920	0			0
1921	0			0
1922	0			0
1923	0		2.73	1
1924	1	57		0
1925	0			0
1926	0		4.76	1
1927	0			0
1928	0			0
1929	0		1.54	1
1930	0			0
1931	0		3.4	1
1932	0			0
1933	0			0
1934	0			0
1935	0			0
1936	0			0
1937	0			0
1938	0			0
1939	1	0	1.54	1
1940	0			0
1941	0			0
1942	0			0
1943	0			0
1944	0			0
1945	0			0
1946	0			0
1947	0			0
1948	0			0
1949	0			0
1950	0			0
1951	0			0
1952	0			0
1953	0			0
1954	0			0
1955	0		1.54	1
1956	0			0
1957	0		1.54	1
1958	0			0
1959	0			0
1960	1	0		0
1961	0			0
1962	0			0
1963	1	435		0
1964	0			0
1965	0			0
1966	0			0
1967	0			0
1968	0			0
1969	0			0
1970	0			0
1971	0			0
1972	0			0
1973	1	1	3.18	1
1974	0			1
1975	0		1.54	1
1976	0			0
1977	0			0
1978	0			0
1979	0			0
1980	0			0
1981	0		1.54	1
1982	0			0
1983	0			0
1984	0			0
1985	0			0
1986	0			0
1987	0			0
1988	0			0
1989	0			0
1990	0			0
1991	0			0
1992	1	3		0
1993	0			0
1994	0			0
1995	0			0
1996	0			0
1997	0			0
1998	0			0
1999	0			0
[truncated: 2,728 more rows]

## Sheet: Figure 1C
childid	died	lengthofsurvival	CRP_binary	hiv_mum
1	0		99	0
2	0		99	0
3	0		99	0
4	1	372	99	0
5	0		99	0
6	0		99	0
7	0		1	0
8	0		99	0
9	0		99	0
10	0		99	0
11	0		99	0
12	0		1	0
13	0		0	1
14	0		0	1
15	0		99	0
16	1	1	0	0
17	0		99	0
18	0		99	0
19	0		99	0
20	0		99	0
21	0		0	1
22	0		0	0
23	0		0	0
24	0		0	0
25	0		99	0
26	0		1	1
27	0		99	0
28	0		99	0
29	0		1	1
30	0		0	0
31	0		0	1
32	0		99	0
33	0		99	0
34	1	2	1	0
35	0		99	0
36	0		1	0
37	0		99	0
38	0		99	0
39	0		99	0
40	1	49	99	0
41	0		99	0
42	0		99	0
43	0		99	0
44	0		99	0
45	0		99	0
46	0		99	0
47	0		0	0
48	0		1	1
49	0		99	0
50	0		99	0
51	0		0	1
52	0		0	0
53	0		99	0
54	0		99	0
55	0		1	0
56	0		0	0
57	0		99	0
58	0		0	0
59	0		1	0
60	0		99	0
61	0		99	0
62	0		99	0
63	0		99	0
64	0		0	0
65	0		99	0
66	0		1	0
67	1	2	0	0
68	0		0	0
69	0		99	0
70	0		99	0
71	0		0	1
72	0		0	0
73	0		99	0
74	0		99	0
75	0		99	0
76	0		99	0
77	0		0	0
78	0		99	0
79	0		99	0
80	0		0	0
81	0		99	0
82	0		0	0
83	0		99	0
84	0		1	1
85	0		99	0
86	0		99	0
87	0		1	0
88	0		99	0
89	0		1	0
90	0		0	0
91	0		0	0
92	0		99	0
93	0		99	0
94	0		0	1
95	0		99	0
96	0		0	0
97	0		99	0
98	0		1	1
99	0		99	0
100	0		99	0
101	0		99	0
102	1	289	1	0
103	0		0	0
104	0		1	0
105	0		0	0
106	0		99	0
107	0		99	0
108	0		99	0
109	0		99	0
110	0		1	0
111	0		99	0
112	0		1	0
113	0		99	0
114	0		0	0
115	0		0	0
116	0		99	0
117	0		0	1
118	0		99	0
119	0		0	1
120	0		0	0
121	0		1	0
122	0		99	0
123	0		99	0
124	0		99	0
125	1	325	99	0
126	0		99	0
127	0		99	0
128	0		0	1
129	0		1	1
130	0		0	1
131	0		0	0
132	0		99	0
133	0		99	0
134	0		1	0
135	0		99	0
136	0		99	0
137	0		0	1
138	0		0	0
139	0		99	0
140	0		99	0
141	0		99	0
142	1	0	1	0
143	0		99	0
144	0		99	0
145	0		99	0
146	0		1	0
147	0		1	0
148	0		99	0
149	0		1	0
150	0		0	1
151	0		99	0
152	0		99	0
153	0		1	1
154	0		99	0
155	0		99	0
156	0		99	0
157	0		99	0
158	0		99	0
159	0		99	0
160	0		99	0
161	0		0	0
162	0		99	0
163	0		0	0
164	0		99	0
165	0		0	0
166	0		99	0
167	0		1	0
168	0		1	1
169	0		99	0
170	0		0	1
171	0		0	0
172	0		99	0
173	0		0	1
174	0		99	0
175	0		99	0
176	0		99	0
177	0		99	0
178	0		1	1
179	0		99	0
180	0		1	1
181	0		99	0
182	0		99	0
183	0		99	0
184	0		99	0
185	1	18	99	0
186	0		99	0
187	0		99	0
188	0		99	0
189	0		0	0
190	1	19	99	0
191	0		99	0
192	0		1	0
193	0		0	0
194	0		0	1
195	1	72	99	0
196	1	369	0	0
197	0		0	0
198	0		1	0
199	0		1	0
200	0		99	0
201	0		0	0
202	0		1	1
203	0		1	1
204	0		0	1
205	0		99	0
206	0		1	0
207	0		0	0
208	0		99	0
209	0		99	0
210	0		99	0
211	0		1	1
212	0		99	0
213	0		99	0
214	0		99	0
215	0		99	0
216	0		99	0
217	0		0	0
218	0		1	0
219	0		99	0
220	1	11	0	0
221	0		0	1
222	0		0	1
223	0		99	0
224	0		99	0
225	0		0	0
226	0		0	0
227	0		0	0
228	0		99	0
229	0		99	0
230	0		1	0
231	0		1	0
232	0		99	0
233	0		0	1
234	0		99	0
235	0		1	0
236	0		1	0
237	0		99	0
238	0		99	0
239	0		99	0
240	0		0	0
241	1	6	0	0
242	0		0	0
243	0		0	0
244	0		99	0
245	0		0	0
246	0		0	0
247	0		1	0
248	0		0	0
249	0		99	0
250	0		99	0
251	0		0	0
252	0		1	1
253	0		99	0
254	0		0	0
255	0		0	0
256	0		0	0
257	0		0	1
258	1	66	1	1
259	0		99	0
260	0		99	0
261	0		0	0
262	0		0	1
263	0		1	0
264	0		99	0
265	0		99	0
266	0		99	0
267	0		99	0
268	0		0	0
269	0		99	0
270	1	61	1	1
271	0		99	0
272	0		99	0
273	0		99	0
274	0		99	0
275	1	3	0	0
276	0		0	0
277	0		99	0
278	0		99	0
279	0		99	0
280	0		99	0
281	0		0	0
282	0		99	0
283	0		1	0
284	0		99	0
285	0		99	0
286	0		0	1
287	1	140	99	0
288	0		99	0
289	0		1	0
290	0		99	0
291	0		1	0
292	0		99	0
293	0		1	0
294	0		0	0
295	0		0	0
296	1	1	1	0
297	0		0	0
298	0		99	0
299	0		99	0
300	0		1	0
301	0		99	0
302	0		0	0
303	0		99	0
304	0		99	0
305	0		0	1
306	0		99	0
307	0		99	0
308	0		99	0
309	0		99	0
310	0		99	0
311	1	43	1	1
312	0		99	0
313	1	0	99	0
314	0		0	0
315	0		99	0
316	0		1	0
317	0		1	0
318	0		99	0
319	0		99	0
320	0		1	0
321	1	1	99	0
322	0		99	0
323	0		1	0
324	0		0	0
325	0		99	0
326	0		0	0
327	0		1	1
328	0		99	0
329	0		99	0
330	0		0	0
331	0		0	0
332	0		0	0
333	0		1	0
334	0		99	0
335	0		1	0
336	0		99	0
337	0		1	0
338	0		99	0
339	0		0	0
340	0		99	0
341	0		99	0
342	0		1	1
343	0		0	0
344	0		99	0
345	0		99	1
346	0		99	0
347	1	26	99	0
348	1	2	99	0
349	0		1	1
350	0		99	0
351	0		99	0
352	0		0	0
353	1	1	99	0
354	0		0	0
355	1	2	99	0
356	0		1	1
357	0		99	0
358	0		99	0
359	0		99	0
360	0		99	0
361	0		0	0
362	0		0	0
363	0		1	1
364	0		1	0
365	0		1	0
366	0		99	0
367	0		99	0
368	0		99	0
369	0		0	0
370	0		0	0
371	0		99	0
372	0		0	0
373	0		99	0
374	0		0	0
375	0		0	0
376	0		0	0
377	1	0	99	0
378	0		1	1
379	0		0	0
380	0		1	1
381	0		1	0
382	0		0	0
383	0		1	1
384	0		99	1
385	0		0	1
386	0		99	0
387	0		1	0
388	0		0	0
389	0		1	0
390	0		0	0
391	0		99	0
392	0		99	0
393	0		99	0
394	0		99	0
395	0		0	0
396	0		99	0
397	0		1	0
398	0		1	0
399	0		0	0
400	0		1	0
401	0		99	0
402	0		99	0
403	0		1	0
404	0		0	0
405	0		99	0
406	0		99	0
407	0		99	0
408	0		99	0
409	0		0	0
410	0		99	0
411	0		1	0
412	0		1	0
413	0		99	0
414	0		99	0
415	0		99	0
416	0		99	0
417	0		99	0
418	0		0	0
419	0		0	0
420	0		99	0
421	0		0	0
422	0		0	0
423	0		99	0
424	0		99	0
425	1	125	99	0
426	0		1	0
427	0		1	0
428	0		99	0
429	0		1	0
430	0		1	0
431	0		99	0
432	0		1	1
433	0		0	0
434	0		0	0
435	0		99	0
436	0		1	0
437	0		0	1
438	0		99	0
439	0		99	0
440	0		0	1
441	0		99	0
442	0		99	0
443	0		0	0
444	0		0	0
445	0		99	0
446	0		1	0
447	0		0	1
448	0		0	0
449	0		0	1
450	0		1	0
451	0		99	0
452	0		99	0
453	1	1	99	0
454	0		99	0
455	0		99	0
456	0		0	0
457	0		99	0
458	0		99	0
459	0		99	0
460	0		99	0
461	1	0	0	0
462	0		99	0
463	0		0	0
464	0		99	0
465	0		99	0
466	0		99	0
467	0		1	0
468	0		1	1
469	0		1	0
470	0		0	0
471	0		99	0
472	0		99	0
473	0		0	0
474	0		99	0
475	0		99	0
476	0		0	0
477	0		99	0
478	0		0	0
479	0		1	0
480	0		99	0
481	0		1	0
482	0		99	0
483	0		99	0
484	0		0	1
485	0		99	0
486	0		99	0
487	0		99	0
488	0		99	0
489	0		99	0
490	0		99	0
491	0		1	1
492	0		99	0
493	0		1	1
494	0		0	0
495	0		99	0
496	0		1	0
497	0		99	0
498	1	0	1	1
499	0		0	0
500	0		1	0
501	0		1	0
502	0		99	0
503	0		0	0
504	0		99	0
505	0		99	0
506	0		0	0
507	0		0	0
508	0		0	0
509	0		0	1
510	0		0	0
511	0		1	0
512	0		1	0
513	0		99	0
514	0		99	0
515	0		99	0
516	0		99	0
517	0		99	0
518	0		99	0
519	0		99	0
520	0		99	0
521	0		0	0
522	0		0	0
523	0		1	1
524	0		99	0
525	1	1	0	0
526	0		99	0
527	0		1	1
528	0		0	1
529	0		99	0
530	0		0	1
531	0		1	0
532	0		99	0
533	0		0	0
534	0		1	0
535	0		1	1
536	0		1	1
537	0		99	0
538	0		99	0
539	0		1	0
540	0		99	0
541	0		0	0
542	0		0	0
543	0		0	0
544	1	256	99	0
545	0		1	0
546	0		99	0
547	0		0	1
548	0		1	0
549	0		0	0
550	0		99	0
551	0		1	0
552	0		1	0
553	0		0	0
554	0		1	1
555	0		99	0
556	0		99	0
557	0		99	0
558	0		1	1
559	0		1	1
560	0		99	0
561	0		0	0
562	0		99	0
563	0		0	0
564	0		99	0
565	0		1	0
566	0		0	0
567	0		1	1
568	0		99	0
569	0		99	0
570	0		1	0
571	0		99	0
572	0		1	1
573	0		0	0
574	0		99	0
575	0		0	0
576	0		99	0
577	0		1	1
578	0		99	0
579	0		0	0
580	0		99	0
581	0		1	1
582	0		0	1
583	0		99	0
584	0		0	0
585	0		0	1
586	0		0	0
587	0		0	1
588	1	1	1	1
589	0		1	0
590	0		0	0
591	0		99	0
592	0		1	0
593	0		0	0
594	0		0	1
595	0		0	0
596	0		1	1
597	0		99	0
598	0		0	0
599	0		99	0
600	1	69	99	0
601	0		99	0
602	0		99	0
603	0		99	0
604	0		99	0
605	0		0	1
606	0		1	1
607	0		99	0
608	0		0	0
609	0		99	0
610	0		99	0
611	0		99	0
612	0		1	0
613	0		1	1
614	0		0	0
615	0		99	0
616	0		0	0
617	0		1	1
618	0		99	0
619	0		1	0
620	0		1	1
621	0		1	0
622	0		99	0
623	0		99	0
624	0		1	0
625	0		99	0
626	0		0	1
627	0		99	0
628	0		0	1
629	0		1	0
630	0		0	0
631	0		0	0
632	0		99	0
633	0		1	0
634	1	0	0	1
635	0		1	0
636	0		99	0
637	0		0	1
638	0		99	1
639	0		0	0
640	0		0	0
641	0		0	0
642	0		1	0
643	0		0	1
644	0		0	0
645	0		0	0
646	0		0	0
647	0		99	0
648	0		0	0
649	0		99	0
650	0		0	0
651	0		99	0
652	0		0	1
653	0		0	0
654	0		0	0
655	0		99	0
656	0		0	0
657	0		99	0
658	0		0	1
659	0		99	0
660	0		99	0
661	0		0	0
662	1	2	0	0
663	0		0	0
664	0		0	1
665	0		99	0
666	0		0	0
667	0		0	0
668	0		0	0
669	0		0	0
670	0		99	0
671	0		99	0
672	0		0	0
673	0		1	1
674	0		1	1
675	0		99	0
676	0		0	0
677	0		1	0
678	0		0	0
679	0		0	0
680	0		99	0
681	0		99	0
682	0		99	0
683	0		99	0
684	0		99	0
685	0		99	0
686	0		1	0
687	0		0	0
688	0		0	0
689	0		0	0
690	0		0	0
691	0		0	0
692	0		0	0
693	0		99	0
694	0		0	0
695	0		1	1
696	0		0	0
697	0		0	0
698	0		99	0
699	0		0	0
700	0		1	0
701	1	121	99	0
702	0		0	0
703	0		99	0
704	0		0	0
705	0		99	0
706	0		1	0
707	0		1	1
708	0		0	0
709	0		99	0
710	0		1	1
711	0		99	0
712	0		0	0
713	0		0	0
714	0		0	0
715	0		0	0
716	0		0	0
717	0		0	1
718	1	54	99	1
719	0		1	0
720	0		1	1
721	0		1	0
722	0		99	0
723	0		99	0
724	1	0	1	0
725	0		0	0
726	0		0	0
727	0		0	0
728	0		1	1
729	0		1	0
730	0		0	0
731	0		0	0
732	0		99	0
733	0		99	0
734	0		0	0
735	0		1	0
736	0		1	0
737	0		1	1
738	0		99	0
739	0		0	0
740	0		99	0
741	0		99	0
742	0		0	0
743	0		1	0
744	0		0	0
745	0		99	0
746	0		99	0
747	0		0	0
748	0		99	0
749	0		1	0
750	0		99	0
751	0		1	0
752	0		0	0
753	0		99	0
754	0		99	0
755	0		0	0
756	0		99	0
757	0		1	0
758	0		99	0
759	0		0	0
760	0		99	0
761	0		0	0
762	0		1	0
763	0		99	0
764	0		0	0
765	0		1	1
766	0		99	0
767	0		99	0
768	0		99	0
769	0		99	0
770	0		99	0
771	0		99	0
772	0		99	0
773	0		99	0
774	0		1	1
775	0		0	0
776	0		99	0
777	0		0	0
778	0		99	0
779	0		99	0
780	0		99	0
781	0		99	0
782	0		0	0
783	0		99	0
784	0		1	1
785	0		0	0
786	0		0	1
787	0		0	1
788	0		0	1
789	0		1	0
790	0		0	0
791	0		1	0
792	0		0	0
793	0		99	0
794	1	440	99	0
795	0		1	0
796	0		99	0
797	0		0	0
798	0		99	0
799	1	47	99	0
800	0		99	0
801	0		99	0
802	0		99	0
803	0		99	0
804	0		0	0
805	0		1	0
806	0		1	0
807	0		99	0
808	0		99	0
809	0		0	1
810	0		99	0
811	0		99	0
812	0		99	0
813	0		99	0
814	0		99	0
815	0		0	0
816	0		0	0
817	0		0	1
818	0		0	0
819	0		99	0
820	0		0	1
821	1	433	99	0
822	0		1	1
823	0		99	0
824	0		1	1
825	0		0	0
826	0		99	0
827	0		99	0
828	0		0	1
829	0		0	0
830	0		99	0
831	0		0	0
832	0		99	0
833	0		0	1
834	1	371	99	0
835	0		99	0
836	0		99	0
837	0		99	0
838	0		0	0
839	0		99	0
840	0		1	0
841	1	0	99	0
842	0		0	1
843	0		0	0
844	1	27	0	0
845	0		1	1
846	0		1	0
847	0		0	0
848	0		99	0
849	0		99	0
850	0		0	0
851	0		99	0
852	0		0	0
853	0		0	1
854	0		1	0
855	0		0	0
856	0		0	0
857	0		99	0
858	0		99	0
859	0		99	0
860	0		99	0
861	0		0	0
862	0		0	0
863	0		1	0
864	0		99	0
865	0		99	0
866	0		1	0
867	0		0	1
868	0		0	0
869	0		1	1
870	0		1	0
871	1	0	99	0
872	0		99	0
873	0		0	1
874	0		0	0
875	0		1	0
876	0		99	0
877	0		0	0
878	0		1	0
879	0		99	0
880	0		99	0
881	0		99	0
882	0		99	1
883	1	35	99	0
884	0		0	0
885	0		99	0
886	0		0	1
887	0		99	0
888	0		0	0
889	0		99	0
890	0		1	0
891	0		0	0
892	0		99	0
893	0		99	0
894	0		99	0
895	0		99	0
896	0		99	0
897	0		99	0
898	0		0	0
899	0		1	0
900	0		99	0
901	0		1	1
902	0		99	0
903	0		99	0
904	0		1	0
905	0		1	0
906	0		99	0
907	0		1	0
908	0		1	0
909	0		1	1
910	1		99	0
911	1	25	99	0
912	0		99	0
913	0		1	0
914	0		99	0
915	0		0	0
916	0		99	0
917	0		1	0
918	0		99	0
919	0		0	1
920	0		0	1
921	0		99	0
922	0		0	0
923	0		0	0
924	0		99	0
925	0		0	0
926	0		0	0
927	1	1	1	1
928	0		0	0
929	0		0	0
930	0		99	0
931	0		99	0
932	1	139	0	0
933	0		99	0
934	0		0	0
935	0		99	0
936	0		0	1
937	0		0	0
938	0		99	0
939	0		99	0
940	0		99	0
941	0		0	0
942	0		99	0
943	0		0	0
944	0		1	0
945	0		99	0
946	0		0	0
947	0		99	0
948	0		1	0
949	0		1	0
950	0		99	0
951	0		99	0
952	0		0	0
953	0		0	0
954	0		99	0
955	0		0	0
956	0		0	0
957	0		99	0
958	0		0	0
959	0		0	0
960	0		0	1
961	0		99	0
962	0		0	0
963	0		1	0
964	0		1	0
965	0		0	0
966	0		99	0
967	0		99	0
968	0		1	1
969	0		99	0
970	0		0	0
971	0		99	0
972	0		99	0
973	0		99	0
974	0		99	0
975	0		1	1
976	0		1	0
977	0		0	0
978	0		0	0
979	0		0	0
980	0		99	0
981	0		0	0
982	0		1	1
983	0		99	0
984	0		1	0
985	0		99	0
986	0		99	0
987	0		99	0
988	0		0	0
989	0		0	1
990	0		0	0
991	0		99	0
992	0		99	0
993	0		99	0
994	0		0	0
995	0		99	0
996	0		99	0
997	0		99	0
998	0		99	0
999	0		99	0
1000	0		1	0
1001	0		99	0
1002	0		0	1
1003	0		0	0
1004	0		99	0
1005	0		0	1
1006	0		0	0
1007	0		99	0
1008	0		0	0
1009	0		0	0
1010	0		0	0
1011	0		99	0
1012	0		99	0
1013	0		99	0
1014	0		1	1
1015	0		0	0
1016	0		99	0
1017	0		0	0
1018	0		1	1
1019	0		0	0
1020	0		99	0
1021	0		1	0
1022	0		0	0
1023	0		99	0
1024	0		99	0
1025	0		99	0
1026	0		0	0
1027	0		99	0
1028	0		99	0
1029	0		1	0
1030	0		99	0
1031	0		99	0
1032	0		1	0
1033	0		99	0
1034	0		99	0
1035	0		99	0
1036	0		0	0
1037	0		0	0
1038	0		1	0
1039	0		0	0
1040	1		99	0
1041	0		0	0
1042	0		0	0
1043	0		1	1
1044	0		0	0
1045	0		99	0
1046	0		1	0
1047	0		0	0
1048	1	1	99	0
1049	0		0	0
1050	0		99	0
1051	0		1	0
1052	0		99	0
1053	0		99	0
1054	0		0	0
1055	0		0	1
1056	0		99	0
1057	0		0	0
1058	0		99	0
1059	0		99	1
1060	0		0	0
1061	0		99	1
1062	0		99	0
1063	0		99	0
1064	0		0	0
1065	0		0	0
1066	1	0	0	0
1067	0		99	0
1068	0		99	0
1069	0		99	0
1070	0		99	0
1071	0		99	0
1072	0		1	0
1073	0		0	1
1074	0		99	0
1075	0		99	0
1076	0		0	0
1077	0		0	1
1078	0		99	0
1079	0		1	1
1080	0		99	0
1081	0		0	1
1082	0		99	0
1083	0		99	0
1084	0		99	0
1085	0		0	0
1086	0		99	0
1087	0		99	0
1088	0		99	0
1089	0		99	0
1090	0		0	0
1091	0		1	1
1092	0		0	0
1093	0		1	0
1094	0		0	0
1095	0		0	0
1096	0		99	0
1097	0		0	0
1098	0		0	0
1099	0		99	0
1100	0		99	0
1101	0		99	0
1102	0		0	0
1103	0		0	0
1104	0		0	0
1105	0		1	0
1106	0		0	0
1107	0		0	0
1108	0		99	0
1109	0		99	0
1110	0		0	0
1111	0		99	0
1112	0		0	1
1113	0		99	0
1114	0		0	1
1115	0		0	0
1116	0		99	0
1117	0		99	0
1118	0		99	0
1119	0		0	0
1120	0		1	0
1121	0		0	0
1122	0		99	0
1123	0		1	1
1124	0		0	1
1125	0		99	0
1126	0		0	1
1127	0		0	0
1128	0		0	0
1129	0		0	0
1130	0		0	0
1131	0		0	0
1132	0		1	1
1133	0		1	1
1134	0		0	1
1135	0		99	0
1136	0		0	1
1137	0		0	1
1138	1	0	1	0
1139	0		0	1
1140	0		0	1
1141	0		99	0
1142	0		0	0
1143	0		1	0
1144	0		1	1
1145	0		0	1
1146	1	807	1	1
1147	0		0	0
1148	0		0	0
1149	1	2	1	1
1150	0		99	0
1151	0		1	0
1152	0		0	0
1153	0		0	0
1154	0		0	0
1155	0		99	0
1156	0		99	0
1157	0		99	0
1158	0		99	0
1159	0		99	0
1160	0		99	0
1161	0		1	1
1162	0		0	0
1163	0		0	1
1164	0		99	0
1165	0		0	0
1166	0		1	0
1167	0		1	0
1168	0		99	0
1169	0		99	0
1170	0		0	0
1171	0		1	1
1172	0		99	0
1173	0		1	0
1174	0		99	0
1175	0		99	0
1176	1	82	1	1
1177	0		99	0
1178	0		99	0
1179	0		0	0
1180	0		99	0
1181	0		99	0
1182	0		1	0
1183	0		1	0
1184	0		99	0
1185	0		1	0
1186	0		1	0
1187	1	8	0	0
1188	0		0	0
1189	0		99	0
1190	0		0	0
1191	0		99	0
1192	0		0	0
1193	0		99	0
1194	0		99	0
1195	0		0	0
1196	0		1	0
1197	0		0	1
1198	0		99	0
1199	0		99	0
1200	0		0	0
1201	0		99	0
1202	0		99	0
1203	0		99	0
1204	0		0	0
1205	1	266	1	0
1206	0		99	0
1207	0		1	0
1208	0		99	0
1209	0		0	0
1210	0		1	0
1211	0		0	0
1212	0		1	0
1213	1	0	0	0
1214	0		0	0
1215	0		99	0
1216	0		0	0
1217	0		0	0
1218	0		0	1
1219	0		1	1
1220	0		99	0
1221	0		99	0
1222	0		99	0
1223	0		99	0
1224	0		99	0
1225	0		0	0
1226	0		99	0
1227	0		99	0
1228	0		99	0
1229	0		99	0
1230	0		99	0
1231	0		99	0
1232	0		0	1
1233	0		99	0
1234	0		99	0
1235	0		1	1
1236	0		99	0
1237	0		0	0
1238	0		99	0
1239	0		99	0
1240	0		99	0
1241	0		1	0
1242	0		99	0
1243	0		99	0
1244	0		1	1
1245	1	0	99	0
1246	0		99	0
1247	0		99	0
1248	0		99	0
1249	0		0	0
1250	0		99	0
1251	0		99	0
1252	0		0	1
1253	0		0	0
1254	0		99	0
1255	0		0	0
1256	0		99	0
1257	1	280	1	1
1258	0		99	0
1259	0		99	0
1260	0		99	0
1261	0		99	0
1262	0		99	0
1263	0		99	0
1264	0		1	1
1265	0		99	0
1266	0		0	1
1267	0		99	0
1268	0		99	0
1269	0		99	0
1270	0		99	0
1271	0		99	0
1272	0		99	0
1273	0		99	0
1274	0		99	0
1275	0		99	0
1276	0		0	1
1277	0		99	0
1278	0		99	0
1279	0		0	1
1280	0		99	0
1281	0		99	0
1282	0		99	1
1283	0		99	0
1284	0		99	0
1285	0		99	0
1286	0		99	0
1287	0		99	0
1288	0		99	0
1289	0		99	0
1290	0		1	1
1291	1	2	99	0
1292	0		99	0
1293	0		99	0
1294	0		99	1
1295	0		99	0
1296	0		99	0
1297	0		99	0
1298	0		99	1
1299	0		99	0
1300	0		99	0
1301	0		99	1
1302	1	6	99	1
1303	0		99	0
1304	0		99	0
1305	1	2	99	0
1306	0		99	0
1307	1	23	99	0
1308	0		99	0
1309	0		99	0
1310	0		99	1
1311	0		1	1
1312	0		99	0
1313	0		99	0
1314	0		99	0
1315	0		99	0
1316	0		99	0
1317	0		99	0
1318	0		99	0
1319	0		99	0
1320	0		99	1
1321	0		99	0
1322	0		99	0
1323	0		99	0
1324	0		99	0
1325	0		99	0
1326	0		99	1
1327	0		99	1
1328	0		99	0
1329	0		99	0
1330	0		99	0
1331	0		99	0
1332	0		99	0
1333	0		99	1
1334	1	0	0	1
1335	0		99	0
1336	0		99	0
1337	0		99	0
1338	0		99	0
1339	0		99	0
1340	0		99	0
1341	0		99	0
1342	0		99	0
1343	0		99	0
1344	0		99	0
1345	0		99	0
1346	0		99	0
1347	0		99	0
1348	0		99	0
1349	0		99	0
1350	0		99	0
1351	0		99	1
1352	0		99	0
1353	0		1	1
1354	0		99	1
1355	0		99	0
1356	0		1	1
1357	0		99	0
1358	0		99	0
1359	0		99	1
1360	0		99	0
1361	0		99	1
1362	0		99	1
1363	0		99	0
1364	0		99	0
1365	0		99	0
1366	1	4	99	0
1367	0		99	0
1368	0		99	0
1369	0		99	0
1370	0		99	0
1371	0		99	0
1372	0		99	0
1373	0		99	0
1374	0		99	0
1375	0		99	1
1376	0		99	0
1377	0		99	0
1378	0		99	0
1379	0		99	0
1380	0		99	0
1381	0		99	1
1382	0		99	0
1383	0		99	0
1384	0		99	0
1385	0		99	0
1386	0		99	0
1387	0		99	0
1388	0		1	1
1389	0		99	0
1390	0		99	0
1391	0		99	0
1392	1	87	99	0
1393	0		99	0
1394	0		99	0
1395	0		1	1
1396	0		99	0
1397	0		99	0
1398	0		99	1
1399	0		99	0
1400	0		99	0
1401	0		1	1
1402	0		99	0
1403	0		99	0
1404	0		99	0
1405	0		99	0
1406	0		0	0
1407	0		99	0
1408	0		1	1
1409	0		99	0
1410	0		99	0
1411	1	188	1	1
1412	0		99	0
1413	0		99	0
1414	0		1	1
1415	0		99	0
1416	1	0	99	0
1417	1	0	99	0
1418	0		99	0
1419	0		99	0
1420	0		99	0
1421	0		99	0
1422	0		99	0
1423	0		99	0
1424	0		99	0
1425	0		0	0
1426	0		99	0
1427	0		99	0
1428	0		99	0
1429	0		99	0
1430	0		99	0
1431	0		99	1
1432	0		99	0
1433	0		99	0
1434	0		99	0
1435	0		1	0
1436	0		99	0
1437	1	154	99	0
1438	0		0	0
1439	0		99	0
1440	0		99	0
1441	0		99	0
1442	0		0	1
1443	0		0	1
1444	0		99	0
1445	0		99	0
1446	0		99	0
1447	0		99	0
1448	0		1	1
1449	0		99	0
1450	0		99	0
1451	0		99	1
1452	0		99	0
1453	0		99	0
1454	0		99	0
1455	0		99	0
1456	0		99	0
1457	0		99	0
1458	0		99	1
1459	0		0	0
1460	0		99	0
1461	0		99	0
1462	0		0	1
1463	0		99	1
1464	0		99	1
1465	0		99	0
1466	0		0	0
1467	0		99	1
1468	0		99	0
1469	0		99	0
1470	0		99	0
1471	0		99	0
1472	0		99	0
1473	0		99	0
1474	0		99	0
1475	0		99	0
1476	0		99	0
1477	0		99	0
1478	0		99	0
1479	0		99	0
1480	0		99	0
1481	0		99	0
1482	0		99	0
1483	0		99	0
1484	0		99	0
1485	0		99	0
1486	0		99	0
1487	0		99	0
1488	0		99	1
1489	0		99	0
1490	0		99	1
1491	0		99	0
1492	0		99	0
1493	0		99	0
1494	0		99	0
1495	0		99	0
1496	0		99	0
1497	0		99	0
1498	0		99	0
1499	0		99	1
1500	0		99	0
1501	0		99	0
1502	0		99	0
1503	0		99	0
1504	0		99	0
1505	0		99	0
1506	0		99	0
1507	0		99	0
1508	0		99	0
1509	0		99	0
1510	0		99	0
1511	0		99	0
1512	0		99	0
1513	0		99	0
1514	0		99	1
1515	0		99	0
1516	0		99	0
1517	1	9	99	0
1518	0		99	0
1519	0		99	0
1520	0		1	1
1521	0		99	1
1522	0		99	0
1523	0		0	0
1524	1	250	99	0
1525	0		99	0
1526	0		99	0
1527	0		99	0
1528	0		99	0
1529	0		99	1
1530	0		99	1
1531	0		99	0
1532	0		99	1
1533	0		99	1
1534	0		99	1
1535	0		99	0
1536	0		0	0
1537	0		99	0
1538	0		99	0
1539	0		99	0
1540	0		99	0
1541	0		99	0
1542	0		99	0
1543	0		0	1
1544	0		99	0
1545	0		99	0
1546	0		99	1
1547	0		99	0
1548	1	130	99	0
1549	0		99	0
1550	0		99	0
1551	0		99	0
1552	0		99	0
1553	0		99	0
1554	0		1	1
1555	0		0	0
1556	0		99	1
1557	0		99	0
1558	0		99	0
1559	0		99	1
1560	0		99	1
1561	0		99	0
1562	0		99	0
1563	0		99	0
1564	0		99	0
1565	0		99	0
1566	0		99	0
1567	0		99	0
1568	0		99	0
1569	0		99	0
1570	0		0	0
1571	0		99	0
1572	0		99	0
1573	0		99	1
1574	0		0	1
1575	0		99	1
1576	0		99	0
1577	0		99	1
1578	0		99	0
1579	0		99	0
1580	0		1	1
1581	0		99	0
1582	0		1	1
1583	0		99	0
1584	0		99	0
1585	0		99	0
1586	0	774	1	1
1587	0		99	0
1588	0		99	0
1589	0		99	0
1590	0		99	0
1591	0		99	1
1592	0		99	0
1593	0		1	1
1594	0		99	0
1595	0		99	0
1596	0		99	0
1597	0		99	0
1598	0		99	0
1599	0		99	0
1600	0		99	0
1601	0		99	0
1602	0		1	1
1603	0		1	1
1604	1	49	99	0
1605	0		99	0
1606	1	270	99	0
1607	0		99	0
1608	0		99	0
1609	0		99	0
1610	1	155	99	0
1611	0		1	0
1612	0		0	0
1613	0		99	0
1614	0		99	0
1615	0		99	0
1616	0		1	0
1617	0		0	0
1618	0		1	0
1619	0		99	0
1620	0		0	0
1621	0		1	1
1622	0		1	1
1623	0		99	0
1624	0		99	0
1625	0		99	0
1626	0		99	0
1627	0		99	0
1628	0		99	0
1629	0		99	1
1630	0		0	0
1631	1		99	1
1632	0		0	0
1633	0		99	0
1634	0		0	1
1635	0		0	1
1636	0		1	0
1637	0		99	1
1638	1	19	1	1
1639	0		99	0
1640	0		99	0
1641	0		99	0
1642	0		99	0
1643	0		99	0
1644	0		1	1
1645	0		99	0
1646	0		99	0
1647	0		99	0
1648	0		99	0
1649	0		99	1
1650	0		99	0
1651	1	561	99	1
1652	0		99	0
1653	0		99	0
1654	0		99	0
1655	0		99	0
1656	0		99	0
1657	0		99	0
1658	0		1	1
1659	0		99	1
1660	0		99	0
1661	0		99	0
1662	0		99	0
1663	0		1	1
1664	0		99	1
1665	1	4	99	0
1666	0		0	0
1667	0		99	0
1668	0		99	0
1669	0		99	0
1670	0		99	0
1671	0		99	1
1672	0		99	0
1673	0		99	0
1674	0		99	0
1675	0		0	0
1676	0		99	0
1677	0		99	0
1678	1	255	0	0
1679	0		0	0
1680	0		99	0
1681	0		99	0
1682	0		99	0
1683	0		99	0
1684	0		99	0
1685	0		99	0
1686	0		1	1
1687	0		99	0
1688	0		99	0
1689	0		99	0
1690	0		99	0
1691	0		99	0
1692	0		0	1
1693	0		99	0
1694	0		99	1
1695	0		99	0
1696	0		99	0
1697	1	52	99	1
1698	0		99	0
1699	0		99	0
1700	0		99	0
1701	0		99	0
1702	0		99	0
1703	0		99	0
1704	0		99	0
1705	0		99	0
1706	0		0	0
1707	0		99	0
1708	1	1	99	0
1709	0		99	0
1710	0		99	0
1711	0		99	0
1712	0		99	0
1713	0		99	0
1714	0		99	0
1715	0		99	0
1716	0		99	0
1717	0		99	0
1718	0		99	0
1719	0		99	0
1720	0		99	1
1721	0		99	0
1722	0		99	0
1723	0		99	0
1724	0		0	0
1725	0		99	0
1726	0		99	0
1727	0		99	0
1728	0		99	1
1729	0		1	1
1730	0		99	0
1731	0		99	0
1732	0		99	0
1733	1	0	99	0
1734	0		99	0
1735	0		99	0
1736	0		99	0
1737	0		99	0
1738	1	94	99	1
1739	0		99	1
1740	0		99	0
1741	0		99	0
1742	0		99	0
1743	0		99	0
1744	0		1	1
1745	0		99	0
1746	1	7	99	0
1747	0		99	0
1748	0		0	0
1749	0		99	1
1750	0		99	1
1751	1	2	99	0
1752	0		99	0
1753	0		99	0
1754	0		99	0
1755	0		99	0
1756	0		99	0
1757	0		99	0
1758	0		99	0
1759	0		99	0
1760	0		0	0
1761	0		0	0
1762	0		99	0
1763	0		0	0
1764	0		99	1
1765	0		99	1
1766	0		99	0
1767	0		99	1
1768	0		99	0
1769	0		99	0
1770	0		99	0
1771	0		99	0
1772	0		0	0
1773	0		99	0
1774	0		99	0
1775	0		1	0
1776	0		0	0
1777	0		99	0
1778	0		99	0
1779	0		99	0
1780	0		99	1
1781	0		99	0
1782	0		99	1
1783	0		99	0
1784	1	0	99	0
1785	0		99	0
1786	0		99	0
1787	0		99	1
1788	0		99	0
1789	0		99	0
1790	0		99	0
1791	0		99	0
1792	0		99	0
1793	0		99	0
1794	0		99	0
1795	0		99	0
1796	0		99	0
1797	0		99	0
1798	0		99	0
1799	0		99	0
1800	0		99	0
1801	1	28	99	0
1802	0		99	1
1803	0		99	0
1804	0		99	0
1805	0		99	0
1806	0		99	0
1807	0		99	0
1808	0		99	0
1809	0		99	0
1810	0		99	0
1811	0		99	0
1812	0		99	0
1813	0		99	0
1814	0		99	1
1815	0		99	0
1816	0		99	0
1817	0		99	0
1818	0		99	0
1819	0		1	0
1820	0		99	0
1821	0		99	0
1822	0		99	0
1823	1	0	99	0
1824	0		99	0
1825	0		99	0
1826	0		99	0
1827	0		99	0
1828	0		99	0
1829	0		99	0
1830	0		99	1
1831	0		99	1
1832	0		99	0
1833	0		99	0
1834	0		99	0
1835	0		99	0
1836	0		99	0
1837	0		99	0
1838	0		99	0
1839	0		99	0
1840	0		99	0
1841	0		99	1
1842	0		0	0
1843	0		99	1
1844	0		0	0
1845	1	4	99	1
1846	0		99	0
1847	0		0	1
1848	0		99	0
1849	0		99	0
1850	0		99	0
1851	0		0	0
1852	0		99	0
1853	0		99	0
1854	0		99	0
1855	0		99	0
1856	0		99	0
1857	0		99	0
1858	0		99	0
1859	0		0	0
1860	0		99	0
1861	0		99	1
1862	0		0	0
1863	0		99	0
1864	0		99	1
1865	0		1	1
1866	0		0	0
1867	1	244	99	0
1868	0		99	0
1869	0		99	0
1870	1	46	99	0
1871	0		99	0
1872	0		99	1
1873	0		99	0
1874	0		99	0
1875	0		99	0
1876	0		99	0
1877	0		99	0
1878	0		0	0
1879	0		99	0
1880	0		99	0
1881	0		99	0
1882	1	19	0	0
1883	0		99	0
1884	0		99	0
1885	0		99	0
1886	0		99	0
1887	0		99	0
1888	0		99	0
1889	0		99	0
1890	0		99	0
1891	0		99	0
1892	0		1	0
1893	0		1	1
1894	0		1	1
1895	0		99	0
1896	0		99	0
1897	0		99	1
1898	0		99	0
1899	0		99	0
1900	1	83	1	0
1901	0		99	0
1902	0		99	0
1903	0		99	0
1904	0		99	0
1905	0		99	0
1906	0		99	0
1907	0		0	0
1908	0		0	0
1909	0		0	0
1910	0		99	0
1911	0		0	1
1912	0		99	0
1913	1	0	99	0
1914	0		99	0
1915	0		0	0
1916	0		99	0
1917	0		1	1
1918	0		0	0
1919	0		99	0
1920	0		1	0
1921	0		1	0
1922	0		99	0
1923	0		1	1
1924	1	57	99	0
1925	0		0	0
1926	0		0	1
1927	0		99	0
1928	0		99	0
1929	0		1	1
1930	0		99	0
1931	0		0	1
1932	0		99	0
1933	0		99	0
1934	0		99	0
1935	0		99	0
1936	0		99	0
1937	0		99	0
1938	0		0	0
1939	1	0	1	1
1940	0		99	0
1941	0		99	0
1942	0		0	0
1943	0		99	0
1944	0		0	0
1945	0		0	0
1946	0		99	0
1947	0		99	0
1948	0		1	0
1949	0		99	0
1950	0		1	0
1951	0		99	0
1952	0		99	0
1953	0		99	0
1954	0		99	0
1955	0		0	1
1956	0		0	0
1957	0		1	1
1958	0		99	0
1959	0		99	0
1960	1	0	1	0
1961	0		1	0
1962	0		99	0
1963	1	435	1	0
1964	0		99	0
1965	0		99	0
1966	0		99	0
1967	0		99	0
1968	0		1	0
1969	0		0	0
1970	0		99	0
1971	0		0	0
1972	0		1	0
1973	1	1	0	1
1974	0		99	1
1975	0		1	1
1976	0		0	0
1977	0		1	0
1978	0		0	0
1979	0		99	0
1980	0		99	0
1981	0		1	1
1982	0		1	0
1983	0		0	0
1984	0		99	0
1985	0		99	0
1986	0		99	0
1987	0		99	0
1988	0		99	0
1989	0		99	0
1990	0		99	0
1991	0		99	0
1992	1	3	0	0
1993	0		99	0
1994	0		1	0
1995	0		99	0
1996	0		99	0
1997	0		99	0
1998	0		99	0
1999	0		99	0
[truncated: 2,728 more rows]

## Sheet: Figure 1D
childid	died	lengthofsurvival	log_CRP_mgL	hiv_mum
1	0			0
2	0			0
3	0			0
4	1	372		0
5	0			0
6	0			0
7	0		0.891035	0
8	0			0
9	0			0
10	0			0
11	0			0
12	0		1.23014	0
13	0		-0.420216	1
14	0		-0.420216	1
15	0			0
16	1	1	0.481012	0
17	0			0
18	0			0
19	0			0
20	0			0
21	0		-2.1549	1
22	0		0.460447	0
23	0		0.623249	0
24	0		-0.598599	0
25	0			0
26	0		1.3978	1
27	0			0
28	0			0
29	0		1.449	1
30	0		0.1329	0
31	0		0.673021	1
32	0			0
33	0			0
34	1	2	1.11384	0
35	0			0
36	0		0.841422	0
37	0			0
38	0			0
39	0			0
40	1	49		0
41	0			0
42	0			0
43	0			0
44	0			0
45	0			0
46	0			0
47	0		-0.114639	0
48	0		1.14588	1
49	0			0
50	0			0
51	0		0.528917	1
52	0		0.270213	0
53	0			0
54	0			0
55	0		0.829046	0
56	0		0.191171	0
57	0			0
58	0		-0.234331	0
59	0		1.11187	0
60	0			0
61	0			0
62	0			0
63	0			0
64	0		0.33686	0
65	0			0
66	0		0.904932	0
67	1	2	0.624901	0
68	0		0.454692	0
69	0			0
70	0			0
71	0		0.472756	1
72	0		0.0700378	0
73	0			0
74	0			0
75	0			0
76	0			0
77	0		0.0334238	0
78	0			0
79	0			0
80	0		-0.130768	0
81	0			0
82	0		0.153205	0
83	0			0
84	0		1.13523	1
85	0			0
86	0			0
87	0		0.830973	0
88	0			0
89	0		1.59346	0
90	0		0.434888	0
91	0		0.507181	0
92	0			0
93	0			0
94	0		0.587823	1
95	0			0
96	0		0.290035	0
97	0			0
98	0		1.1396	1
99	0			0
100	0			0
101	0			0
102	1	289	1.48893	0
103	0		0.360593	0
104	0		0.826852	0
105	0		0.121232	0
106	0			0
107	0			0
108	0			0
109	0			0
110	0		1.00582	0
111	0			0
112	0		1.12107	0
113	0			0
114	0		0.18327	0
115	0		0.327972	0
116	0			0
117	0		0.338456	1
118	0			0
119	0		0.320146	1
120	0		-0.484126	0
121	0		1.1599	0
122	0			0
123	0			0
124	0			0
125	1	325		0
126	0			0
127	0			0
128	0		0.513218	1
129	0		0.846337	1
130	0		0.434569	1
131	0		0.118265	0
132	0			0
133	0			0
134	0		1.12535	0
135	0			0
136	0			0
137	0		0.0342273	1
138	0		0.064458	0
139	0			0
140	0			0
141	0			0
142	1	0	1.37767	0
143	0			0
144	0			0
145	0			0
146	0		1.09715	0
147	0		0.74679	0
148	0			0
149	0		0.959089	0
150	0		0.178113	1
151	0			0
152	0			0
153	0		0.986548	1
154	0			0
155	0			0
156	0			0
157	0			0
158	0			0
159	0			0
160	0			0
161	0		-0.0301183	0
162	0			0
163	0		0.11227	0
164	0			0
165	0		-0.313364	0
166	0			0
167	0		0.861893	0
168	0		0.984077	1
169	0			0
170	0		0.356791	1
171	0		-0.465974	0
172	0			0
173	0		-2.1549	1
174	0			0
175	0			0
176	0			0
177	0			0
178	0		0.765147	1
179	0			0
180	0		1.27457	1
181	0			0
182	0			0
183	0			0
184	0			0
185	1	18		0
186	0			0
187	0			0
188	0			0
189	0		-0.0925886	0
190	1	19		0
191	0			0
192	0		1.18537	0
193	0		-0.0362122	0
194	0		0.428297	1
195	1	72		0
196	1	369	0.583426	0
197	0		0.390935	0
198	0		1.05019	0
199	0		1.1829	0
200	0			0
201	0		-0.0990869	0
202	0		1.28901	1
203	0		1.28901	1
204	0		-0.29243	1
205	0			0
206	0		0.840733	0
207	0		-0.0199966	0
208	0			0
209	0			0
210	0			0
211	0		1.42737	1
212	0			0
213	0			0
214	0			0
215	0			0
216	0			0
217	0		-0.326979	0
218	0		0.888517	0
219	0			0
220	1	11	0.0777312	0
221	0		0.302764	1
222	0		-2.1549	1
223	0			0
224	0			0
225	0		0.47509	0
226	0		-0.759451	0
227	0		0.338656	0
228	0			0
229	0			0
230	0		1.14594	0
231	0		0.714832	0
232	0			0
233	0		-0.966576	1
234	0			0
235	0		1.90124	0
236	0		0.972156	0
237	0			0
238	0			0
239	0			0
240	0		0.313234	0
241	1	6	0.576457	0
242	0		-0.457175	0
243	0		0.201943	0
244	0			0
245	0		0.346157	0
246	0		0.38507	0
247	0		0.903199	0
248	0		0.508126	0
249	0			0
250	0			0
251	0		0.582518	0
252	0		0.943791	1
253	0			0
254	0		-2.1549	0
255	0		0.609167	0
256	0		0.579441	0
257	0		0.353531	1
258	1	66	0.995679	1
259	0			0
260	0			0
261	0		0.111599	0
262	0		-0.323306	1
263	0		0.882809	0
264	0			0
265	0			0
266	0			0
267	0			0
268	0		0.649238	0
269	0			0
270	1	61	0.843233	1
271	0			0
272	0			0
273	0			0
274	0			0
275	1	3	0.371068	0
276	0		0.398287	0
277	0			0
278	0			0
279	0			0
280	0			0
281	0		0.610554	0
282	0			0
283	0		0.887561	0
284	0			0
285	0			0
286	0		0.638489	1
287	1	140		0
288	0			0
289	0		0.673758	0
290	0			0
291	0		0.895644	0
292	0			0
293	0		0.923917	0
294	0		-0.140261	0
295	0		0.416641	0
296	1	1	0.790074	0
297	0		0.580355	0
298	0			0
299	0			0
300	0		1.53589	0
301	0			0
302	0		0.130977	0
303	0			0
304	0			0
305	0		-2.1549	1
306	0			0
307	0			0
308	0			0
309	0			0
310	0			0
311	1	43	1.0447	1
312	0			0
313	1	0		0
314	0		0.104828	0
315	0			0
316	0		1.17731	0
317	0		0.789299	0
318	0			0
319	0			0
320	0		0.708081	0
321	1	1		0
322	0			0
323	0		0.967033	0
324	0		-0.399027	0
325	0			0
326	0		0.140194	0
327	0		0.894814	1
328	0			0
329	0			0
330	0		0.434409	0
331	0		-0.847712	0
332	0		0.562531	0
333	0		1.54622	0
334	0			0
335	0		1.30735	0
336	0			0
337	0		0.70944	0
338	0			0
339	0		0.484015	0
340	0			0
341	0			0
342	0		0.700704	1
343	0		-1.03621	0
344	0			0
345	0			1
346	0			0
347	1	26		0
348	1	2		0
349	0		1.93702	1
350	0			0
351	0			0
352	0		-0.151811	0
353	1	1		0
354	0		0.554368	0
355	1	2		0
356	0		0.821448	1
357	0			0
358	0			0
359	0			0
360	0			0
361	0		0.525822	0
362	0		0.138934	0
363	0		0.71433	1
364	0		0.843482	0
365	0		1.02821	0
366	0			0
367	0			0
368	0			0
369	0		0.290257	0
370	0		0.147058	0
371	0			0
372	0		0.114277	0
373	0			0
374	0		-0.5867	0
375	0		0.313867	0
376	0		-0.5867	0
377	1	0		0
378	0		0.797683	1
379	0		0.474653	0
380	0		0.904986	1
381	0		0.883888	0
382	0		-0.274906	0
383	0		1.44254	1
384	0			1
385	0		0.551694	1
386	0			0
387	0		0.998869	0
388	0		0.438226	0
389	0		0.912647	0
390	0		0.0145206	0
391	0			0
392	0			0
393	0			0
394	0			0
395	0		-0.0540393	0
396	0			0
397	0		0.967454	0
398	0		0.71147	0
399	0		-1.08092	0
400	0		0.856366	0
401	0			0
402	0			0
403	0		0.824386	0
404	0		0.650405	0
405	0			0
406	0			0
407	0			0
408	0			0
409	0		0.175802	0
410	0			0
411	0		1.15314	0
412	0		0.925106	0
413	0			0
414	0			0
415	0			0
416	0			0
417	0			0
418	0		0.091667	0
419	0		0.172019	0
420	0			0
421	0		0.588496	0
422	0		0.392521	0
423	0			0
424	0			0
425	1	125		0
426	0		0.89625	0
427	0		1.21906	0
428	0			0
429	0		0.7344	0
430	0		1.5311	0
431	0			0
432	0		1.39869	1
433	0		0.527114	0
434	0		0.400883	0
435	0			0
436	0		2.07602	0
437	0		-0.263603	1
438	0			0
439	0			0
440	0		0.158362	1
441	0			0
442	0			0
443	0		0.528402	0
444	0		0.571592	0
445	0			0
446	0		0.744136	0
447	0		-0.163676	1
448	0		0.38003	0
449	0		0.186391	1
450	0		1.22402	0
451	0			0
452	0			0
453	1	1		0
454	0			0
455	0			0
456	0		0.263873	0
457	0			0
458	0			0
459	0			0
460	0			0
461	1	0	0.575188	0
462	0			0
463	0		-0.192465	0
464	0			0
465	0			0
466	0			0
467	0		0.799685	0
468	0		1.96558	1
469	0		0.987845	0
470	0		0.427161	0
471	0			0
472	0			0
473	0		-0.278189	0
474	0			0
475	0			0
476	0		-0.464706	0
477	0			0
478	0		0.346744	0
479	0		0.688331	0
480	0			0
481	0		0.821055	0
482	0			0
483	0			0
484	0		0.176381	1
485	0			0
486	0			0
487	0			0
488	0			0
489	0			0
490	0			0
491	0		1.0574	1
492	0			0
493	0		0.937869	1
494	0		-2.1549	0
495	0			0
496	0		0.680426	0
497	0			0
498	1	0	1.23259	1
499	0		0.121232	0
500	0		1.1211	0
501	0		0.880985	0
502	0			0
503	0		-0.438899	0
504	0			0
505	0			0
506	0		-2.1549	0
507	0		-0.787812	0
508	0		-2.1549	0
509	0		0.157457	1
510	0		0.109241	0
511	0		1.30882	0
512	0		0.820464	0
513	0			0
514	0			0
515	0			0
516	0			0
517	0			0
518	0			0
519	0			0
520	0			0
521	0		0.270213	0
522	0		0.468938	0
523	0		0.757927	1
524	0			0
525	1	1	-0.025028	0
526	0			0
527	0		0.996949	1
528	0		-2.1549	1
529	0			0
530	0		0.454692	1
531	0		1.00608	0
532	0			0
533	0		0.41514	0
534	0		0.888348	0
535	0		0.793161	1
536	0		1.26654	1
537	0			0
538	0			0
539	0		0.879383	0
540	0			0
541	0		0.464639	0
542	0		-1.36653	0
543	0		0.170262	0
544	1	256		0
545	0		1.17992	0
546	0			0
547	0		0.500374	1
548	0		1.17426	0
549	0		-2.1549	0
550	0			0
551	0		0.865459	0
552	0		0.796574	0
553	0		-2.1549	0
554	0		1.67371	1
555	0			0
556	0			0
557	0			0
558	0		0.712397	1
559	0		1.91291	1
560	0			0
561	0		0.657438	0
562	0			0
563	0		0.34262	0
564	0			0
565	0		2.1731	0
566	0		0.443576	0
567	0		1.306	1
568	0			0
569	0			0
570	0		0.693023	0
571	0			0
572	0		2.01845	1
573	0		0.435366	0
574	0			0
575	0		0.54506	0
576	0			0
577	0		1.51359	1
578	0			0
579	0		-0.801343	0
580	0			0
581	0		1.57329	1
582	0		0.090258	1
583	0			0
584	0		-0.492144	0
585	0		-0.2652	1
586	0		0.174351	0
587	0		0.0637086	1
588	1	1	0.687261	1
589	0		0.879096	0
590	0		-0.0824945	0
591	0			0
592	0		0.695219	0
593	0		0.399328	0
594	0		0.246006	1
595	0		0.273001	0
596	0		0.934347	1
597	0			0
598	0		-2.1549	0
599	0			0
600	1	69		0
601	0			0
602	0			0
603	0			0
604	0			0
605	0		-0.267606	1
606	0		1.0214	1
607	0			0
608	0		0.0390173	0
609	0			0
610	0			0
611	0			0
612	0		1.6884	0
613	0		1.28686	1
614	0		-0.106793	0
615	0			0
616	0		-2.1549	0
617	0		1.59315	1
618	0			0
619	0		0.993436	0
620	0		1.98883	1
621	0		1.20205	0
622	0			0
623	0			0
624	0		0.67587	0
625	0			0
626	0		0.335056	1
627	0			0
628	0		0.14145	1
629	0		0.982226	0
630	0		0.329601	0
631	0		0.194792	0
632	0			0
633	0		1.35639	0
634	1	0	0.220631	1
635	0		0.866937	0
636	0			0
637	0		-0.920819	1
638	0			1
639	0		-2.1549	0
640	0		0.486714	0
641	0		0.160468	0
642	0		0.794488	0
643	0		0.304921	1
644	0		-2.1549	0
645	0		-0.978811	0
646	0		-0.09691	0
647	0			0
648	0		-2.1549	0
649	0			0
650	0		-1.08619	0
651	0			0
652	0		0.440437	1
653	0		-0.0757207	0
654	0		0.653309	0
655	0			0
656	0		0.2403	0
657	0			0
658	0		-0.0861861	1
659	0			0
660	0			0
661	0		0.443889	0
662	1	2	0.276462	0
663	0		0.612678	0
664	0		0.1959	1
665	0			0
666	0		-0.605548	0
667	0		0.617629	0
668	0		-2.1549	0
669	0		-0.114639	0
670	0			0
671	0			0
672	0		0.504335	0
673	0		1.35243	1
674	0		1.15836	1
675	0			0
676	0		0.444981	0
677	0		0.683947	0
678	0		-2.1549	0
679	0		0.5302	0
680	0			0
681	0			0
682	0			0
683	0			0
684	0			0
685	0			0
686	0		1.12701	0
687	0		-2.1549	0
688	0		0.31597	0
689	0		0.599009	0
690	0		0.563481	0
691	0		0.383636	0
692	0		0.0170333	0
693	0			0
694	0		0.155032	0
695	0		0.94856	1
696	0		-0.79588	0
697	0		0.212188	0
698	0			0
699	0		-0.12436	0
700	0		0.93852	0
701	1	121		0
702	0		-0.211125	0
703	0			0
704	0		0.217221	0
705	0			0
706	0		1.24197	0
707	0		1.40834	1
708	0		-0.399027	0
709	0			0
710	0		1.3544	1
711	0			0
712	0		0.205204	0
713	0		-0.153663	0
714	0		0.475671	0
715	0		-0.308918	0
716	0		0.457882	0
717	0		0.182985	1
718	1	54		1
719	0		0.980685	0
720	0		1.64704	1
721	0		0.798443	0
722	0			0
723	0			0
724	1	0	1.1068	0
725	0		-0.39794	0
726	0		0.544688	0
727	0		0.327359	0
728	0		1.10047	1
729	0		1.18901	0
730	0		-2.1549	0
731	0		-0.267606	0
732	0			0
733	0			0
734	0		0.264818	0
735	0		1.30786	0
736	0		1.63943	0
737	0		0.924796	1
738	0			0
739	0		-2.1549	0
740	0			0
741	0			0
742	0		0.484869	0
743	0		0.7644	0
744	0		0.0476642	0
745	0			0
746	0			0
747	0		0.365675	0
748	0			0
749	0		1.18481	0
750	0			0
751	0		1.06378	0
752	0		0.355834	0
753	0			0
754	0			0
755	0		0.541704	0
756	0			0
757	0		1.09833	0
758	0			0
759	0		0.0606978	0
760	0			0
761	0		-0.987163	0
762	0		1.35332	0
763	0			0
764	0		0.156549	0
765	0		0.888629	1
766	0			0
767	0			0
768	0			0
769	0			0
770	0			0
771	0			0
772	0			0
773	0			0
774	0		0.847264	1
775	0		-2.1549	0
776	0			0
777	0		0.654754	0
778	0			0
779	0			0
780	0			0
781	0			0
782	0		-0.0177288	0
783	0			0
784	0		1.02877	1
785	0		-0.0039263	0
786	0		0.30963	1
787	0		0.30963	1
788	0		0.231215	1
789	0		1.00924	0
790	0		0.493458	0
791	0		1.61377	0
792	0		0.258398	0
793	0			0
794	1	440		0
795	0		1.59842	0
796	0			0
797	0		0.61878	0
798	0			0
799	1	47		0
800	0			0
801	0			0
802	0			0
803	0			0
804	0		-0.377786	0
805	0		0.880299	0
806	0		0.786822	0
807	0			0
808	0			0
809	0		0.628389	1
810	0			0
811	0			0
812	0			0
813	0			0
814	0			0
815	0		0.116608	0
816	0		0.166726	0
817	0		0.346353	1
818	0		0.647285	0
819	0			0
820	0		-0.279841	1
821	1	433		0
822	0		1.86688	1
823	0			0
824	0		1.20569	1
825	0		0.429752	0
826	0			0
827	0			0
828	0		-0.321482	1
829	0		-2.1549	0
830	0			0
831	0		-0.0599818	0
832	0			0
833	0		0.478422	1
834	1	371		0
835	0			0
836	0			0
837	0			0
838	0		0.562769	0
839	0			0
840	0		0.779741	0
841	1	0		0
842	0		-0.0861861	1
843	0		0.446226	0
844	1	27	-0.38405	0
845	0		1.26745	1
846	0		0.673942	0
847	0		-0.0145735	0
848	0			0
849	0			0
850	0		0.295127	0
851	0			0
852	0		-0.336299	0
853	0		-0.241845	1
854	0		0.737511	0
855	0		-2.1549	0
856	0		0.577492	0
857	0			0
858	0			0
859	0			0
860	0			0
861	0		0.0406024	0
862	0		0.0374265	0
863	0		0.817565	0
864	0			0
865	0			0
866	0		0.727053	0
867	0		-0.474955	1
868	0		-2.1549	0
869	0		1.21376	1
870	0		0.807873	0
871	1	0		0
872	0			0
873	0		0.520745	1
874	0		0.5302	0
875	0		1.31044	0
876	0			0
877	0		0.217484	0
878	0		1.36487	0
879	0			0
880	0			0
881	0			0
882	0			1
883	1	35		0
884	0		-0.0757207	0
885	0			0
886	0		-0.530178	1
887	0			0
888	0		0.598243	0
889	0			0
890	0		0.829882	0
891	0		-0.0168249	0
892	0			0
893	0			0
894	0			0
895	0			0
896	0			0
897	0			0
898	0		0.604226	0
899	0		0.950121	0
900	0			0
901	0		0.68744	1
902	0			0
903	0			0
904	0		0.879096	0
905	0		0.900913	0
906	0			0
907	0		0.9466	0
908	0		1.03028	0
909	0		0.829239	1
910	1			0
911	1	25		0
912	0			0
913	0		0.780317	0
914	0			0
915	0		0.655331	0
916	0			0
917	0		1.69793	0
918	0			0
919	0		0.576111	1
920	0		-2.1549	1
921	0			0
922	0		0.20167	0
923	0		0.09691	0
924	0			0
925	0		-2.1549	0
926	0		0.342225	0
927	1	1	1.91009	1
928	0		-0.247184	0
929	0		0.625312	0
930	0			0
931	0			0
932	1	139	0.0838608	0
933	0			0
934	0		0.075547	0
935	0			0
936	0		0.0569048	1
937	0		0.224792	0
938	0			0
939	0			0
940	0			0
941	0		0.373831	0
942	0			0
943	0		0.1329	0
944	0		1.17788	0
945	0			0
946	0		0.409933	0
947	0			0
948	0		0.753813	0
949	0		1.21867	0
950	0			0
951	0			0
952	0		0.547775	0
953	0		-0.258061	0
954	0			0
955	0		-0.183096	0
956	0		-0.262013	0
957	0			0
958	0		0.0856473	0
959	0		0.40312	0
960	0		-0.0525663	1
961	0			0
962	0		-1.72125	0
963	0		0.854974	0
964	0		0.988113	0
965	0		0.173186	0
966	0			0
967	0			0
968	0		2.28398	1
969	0			0
970	0		0.0618293	0
971	0			0
972	0			0
973	0			0
974	0			0
975	0		0.702603	1
976	0		0.71307	0
977	0		0.282849	0
978	0		0.144263	0
979	0		0.400538	0
980	0			0
981	0		-0.173925	0
982	0		1.17085	1
983	0			0
984	0		0.931915	0
985	0			0
986	0			0
987	0			0
988	0		0.559308	0
989	0		0.516271	1
990	0		0.364176	0
991	0			0
992	0			0
993	0			0
994	0		-0.205512	0
995	0			0
996	0			0
997	0			0
998	0			0
999	0			0
1000	0		0.808886	0
1001	0			0
1002	0		0.653888	1
1003	0		0.267172	0
1004	0			0
1005	0		0.45667	1
1006	0		0.440279	0
1007	0			0
1008	0		0.0445398	0
1009	0		-0.197911	0
1010	0		0.58625	0
1011	0			0
1012	0			0
1013	0			0
1014	0		1.20213	1
1015	0		0.244525	0
1016	0			0
1017	0		-0.0004345	0
1018	0		1.34567	1
1019	0		0.273927	0
1020	0			0
1021	0		0.910571	0
1022	0		0.636287	0
1023	0			0
1024	0			0
1025	0			0
1026	0		0.257679	0
1027	0			0
1028	0			0
1029	0		0.871515	0
1030	0			0
1031	0			0
1032	0		0.744528	0
1033	0			0
1034	0			0
1035	0			0
1036	0		0.535547	0
1037	0		0.0863598	0
1038	0		0.789863	0
1039	0		-0.386158	0
1040	1			0
1041	0		0.0281644	0
1042	0		0.0261245	0
1043	0		1.10826	1
1044	0		-0.348722	0
1045	0			0
1046	0		0.858236	0
1047	0		0.293141	0
1048	1	1		0
1049	0		0.237041	0
1050	0			0
1051	0		0.989628	0
1052	0			0
1053	0			0
1054	0		0.0852906	0
1055	0		0.366423	1
1056	0			0
1057	0		0.303628	0
1058	0			0
1059	0			1
1060	0		0.157457	0
1061	0			1
1062	0			0
1063	0			0
1064	0		0.30963	0
1065	0		0.615319	0
1066	1	0	-0.69037	0
1067	0			0
1068	0			0
1069	0			0
1070	0			0
1071	0			0
1072	0		0.769525	0
1073	0		0.112605	1
1074	0			0
1075	0			0
1076	0		0.0948204	0
1077	0		-2.1549	1
1078	0			0
1079	0		1.05664	1
1080	0			0
1081	0		-2.1549	1
1082	0			0
1083	0			0
1084	0			0
1085	0		-0.326979	0
1086	0			0
1087	0			0
1088	0			0
1089	0			0
1090	0		0.0655797	0
1091	0		1.12483	1
1092	0		0.154424	0
1093	0		0.857212	0
1094	0		-0.705534	0
1095	0		0.51468	0
1096	0			0
1097	0		0.199481	0
1098	0		0.486714	0
1099	0			0
1100	0			0
1101	0			0
1102	0		0.431364	0
1103	0		0.599992	0
1104	0		0.486714	0
1105	0		1.02305	0
1106	0		0.13258	0
1107	0		0.635283	0
1108	0			0
1109	0			0
1110	0		0.514016	0
1111	0			0
1112	0		0.103804	1
1113	0			0
1114	0		0.33706	1
1115	0		0.26031	0
1116	0			0
1117	0			0
1118	0			0
1119	0		0.608205	0
1120	0		1.44841	0
1121	0		0.553397	0
1122	0			0
1123	0		1.13615	1
1124	0		0.416141	1
1125	0			0
1126	0		0.197005	1
1127	0		-0.177832	0
1128	0		0.364363	0
1129	0		0.299289	0
1130	0		0.262925	0
1131	0		0.317854	0
1132	0		0.9922	1
1133	0		1.2223	1
1134	0		0.492621	1
1135	0			0
1136	0		-0.928118	1
1137	0		0.403635	1
1138	1	0	0.89603	0
1139	0		0.0852906	1
1140	0		0.431846	1
1141	0			0
1142	0		-2	0
1143	0		0.726809	0
1144	0		1.15503	1
1145	0		-0.0310503	1
1146	1	807	0.904986	1
1147	0		0.454082	0
1148	0		0.0689276	0
1149	1	2	1.69055	1
1150	0			0
1151	0		0.797614	0
1152	0		0.186108	0
1153	0		0.519566	0
1154	0		0.454235	0
1155	0			0
1156	0			0
1157	0			0
1158	0			0
1159	0			0
1160	0			0
1161	0		1.35307	1
1162	0		0.49276	0
1163	0		0.439806	1
1164	0			0
1165	0		0.506911	0
1166	0		0.716254	0
1167	0		0.838471	0
1168	0			0
1169	0			0
1170	0		0.0008677	0
1171	0		0.903903	1
1172	0			0
1173	0		0.971508	0
1174	0			0
1175	0			0
1176	1	82	1.25578	1
1177	0			0
1178	0			0
1179	0		-0.705534	0
1180	0			0
1181	0			0
1182	0		1.18684	0
1183	0		1.26951	0
1184	0			0
1185	0		1.94542	0
1186	0		1.14236	0
1187	1	8	0.0806265	0
1188	0		0.36135	0
1189	0			0
1190	0		0.639287	0
1191	0			0
1192	0		-0.181115	0
1193	0			0
1194	0			0
1195	0		0.389875	0
1196	0		0.773713	0
1197	0		-0.490797	1
1198	0			0
1199	0			0
1200	0		0.587935	0
1201	0			0
1202	0			0
1203	0			0
1204	0		0.355643	0
1205	1	266	0.984167	0
1206	0			0
1207	0		0.778947	0
1208	0			0
1209	0		-0.0074465	0
1210	0		0.758912	0
1211	0		-0.0195421	0
1212	0		1.08725	0
1213	1	0	0.440909	0
1214	0		0.235276	0
1215	0			0
1216	0		0.181272	0
1217	0		0.224792	0
1218	0		0.294025	1
1219	0		1.59799	1
1220	0			0
1221	0			0
1222	0			0
1223	0			0
1224	0			0
1225	0		0.508395	0
1226	0			0
1227	0			0
1228	0			0
1229	0			0
1230	0			0
1231	0			0
1232	0		0.327155	1
1233	0			0
1234	0			0
1235	0		1.43332	1
1236	0			0
1237	0		0.0726175	0
1238	0			0
1239	0			0
1240	0			0
1241	0		0.896581	0
1242	0			0
1243	0			0
1244	0		1.00009	1
1245	1	0		0
1246	0			0
1247	0			0
1248	0			0
1249	0		0.639686	0
1250	0			0
1251	0			0
1252	0		-0.0594835	1
1253	0		0.44248	0
1254	0			0
1255	0		-0.603801	0
1256	0			0
1257	1	280	0.951289	1
1258	0			0
1259	0			0
1260	0			0
1261	0			0
1262	0			0
1263	0			0
1264	0		0.809694	1
1265	0			0
1266	0		-0.793174	1
1267	0			0
1268	0			0
1269	0			0
1270	0			0
1271	0			0
1272	0			0
1273	0			0
1274	0			0
1275	0			0
1276	0		0.410946	1
1277	0			0
1278	0			0
1279	0		0.227887	1
1280	0			0
1281	0			0
1282	0			1
1283	0			0
1284	0			0
1285	0			0
1286	0			0
1287	0			0
1288	0			0
1289	0			0
1290	0		1.26778	1
1291	1	2		0
1292	0			0
1293	0			0
1294	0			1
1295	0			0
1296	0			0
1297	0			0
1298	0			1
1299	0			0
1300	0			0
1301	0			1
1302	1	6		1
1303	0			0
1304	0			0
1305	1	2		0
1306	0			0
1307	1	23		0
1308	0			0
1309	0			0
1310	0			1
1311	0		0.777862	1
1312	0			0
1313	0			0
1314	0			0
1315	0			0
1316	0			0
1317	0			0
1318	0			0
1319	0			0
1320	0			1
1321	0			0
1322	0			0
1323	0			0
1324	0			0
1325	0			0
1326	0			1
1327	0			1
1328	0			0
1329	0			0
1330	0			0
1331	0			0
1332	0			0
1333	0			1
1334	1	0	0.60206	1
1335	0			0
1336	0			0
1337	0			0
1338	0			0
1339	0			0
1340	0			0
1341	0			0
1342	0			0
1343	0			0
1344	0			0
1345	0			0
1346	0			0
1347	0			0
1348	0			0
1349	0			0
1350	0			0
1351	0			1
1352	0			0
1353	0		1.12261	1
1354	0			1
1355	0			0
1356	0		1.32547	1
1357	0			0
1358	0			0
1359	0			1
1360	0			0
1361	0			1
1362	0			1
1363	0			0
1364	0			0
1365	0			0
1366	1	4		0
1367	0			0
1368	0			0
1369	0			0
1370	0			0
1371	0			0
1372	0			0
1373	0			0
1374	0			0
1375	0			1
1376	0			0
1377	0			0
1378	0			0
1379	0			0
1380	0			0
1381	0			1
1382	0			0
1383	0			0
1384	0			0
1385	0			0
1386	0			0
1387	0			0
1388	0		1.00165	1
1389	0			0
1390	0			0
1391	0			0
1392	1	87		0
1393	0			0
1394	0			0
1395	0		1.81178	1
1396	0			0
1397	0			0
1398	0			1
1399	0			0
1400	0			0
1401	0		0.976167	1
1402	0			0
1403	0			0
1404	0			0
1405	0			0
1406	0		0.0948204	0
1407	0			0
1408	0		0.834611	1
1409	0			0
1410	0			0
1411	1	188	1.31182	1
1412	0			0
1413	0			0
1414	0		2.0406	1
1415	0			0
1416	1	0		0
1417	1	0		0
1418	0			0
1419	0			0
1420	0			0
1421	0			0
1422	0			0
1423	0			0
1424	0			0
1425	0		0.303628	0
1426	0			0
1427	0			0
1428	0			0
1429	0			0
1430	0			0
1431	0			1
1432	0			0
1433	0			0
1434	0			0
1435	0		2.21165	0
1436	0			0
1437	1	154		0
1438	0		-0.079355	0
1439	0			0
1440	0			0
1441	0			0
1442	0		0.385249	1
1443	0		0.586475	1
1444	0			0
1445	0			0
1446	0			0
1447	0			0
1448	0		1.01699	1
1449	0			0
1450	0			0
1451	0			1
1452	0			0
1453	0			0
1454	0			0
1455	0			0
1456	0			0
1457	0			0
1458	0			1
1459	0		0.551206	0
1460	0			0
1461	0			0
1462	0		-0.279014	1
1463	0			1
1464	0			1
1465	0			0
1466	0		0.269046	0
1467	0			1
1468	0			0
1469	0			0
1470	0			0
1471	0			0
1472	0			0
1473	0			0
1474	0			0
1475	0			0
1476	0			0
1477	0			0
1478	0			0
1479	0			0
1480	0			0
1481	0			0
1482	0			0
1483	0			0
1484	0			0
1485	0			0
1486	0			0
1487	0			0
1488	0			1
1489	0			0
1490	0			1
1491	0			0
1492	0			0
1493	0			0
1494	0			0
1495	0			0
1496	0			0
1497	0			0
1498	0			0
1499	0			1
1500	0			0
1501	0			0
1502	0			0
1503	0			0
1504	0			0
1505	0			0
1506	0			0
1507	0			0
1508	0			0
1509	0			0
1510	0			0
1511	0			0
1512	0			0
1513	0			0
1514	0			1
1515	0			0
1516	0			0
1517	1	9		0
1518	0			0
1519	0			0
1520	0		0.882752	1
1521	0			1
1522	0			0
1523	0		-2	0
1524	1	250		0
1525	0			0
1526	0			0
1527	0			0
1528	0			0
1529	0			1
1530	0			1
1531	0			0
1532	0			1
1533	0			1
1534	0			1
1535	0			0
1536	0		-2	0
1537	0			0
1538	0			0
1539	0			0
1540	0			0
1541	0			0
1542	0			0
1543	0		0.386677	1
1544	0			0
1545	0			0
1546	0			1
1547	0			0
1548	1	130		0
1549	0			0
1550	0			0
1551	0			0
1552	0			0
1553	0			0
1554	0		0.800029	1
1555	0		-2	0
1556	0			1
1557	0			0
1558	0			0
1559	0			1
1560	0			1
1561	0			0
1562	0			0
1563	0			0
1564	0			0
1565	0			0
1566	0			0
1567	0			0
1568	0			0
1569	0			0
1570	0		-2	0
1571	0			0
1572	0			0
1573	0			1
1574	0		0.157154	1
1575	0			1
1576	0			0
1577	0			1
1578	0			0
1579	0			0
1580	0		1.14092	1
1581	0			0
1582	0		0.745699	1
1583	0			0
1584	0			0
1585	0			0
1586	0	774	0.813181	1
1587	0			0
1588	0			0
1589	0			0
1590	0			0
1591	0			1
1592	0			0
1593	0		1.02882	1
1594	0			0
1595	0			0
1596	0			0
1597	0			0
1598	0			0
1599	0			0
1600	0			0
1601	0			0
1602	0		1.14619	1
1603	0		1.17782	1
1604	1	49		0
1605	0			0
1606	1	270		0
1607	0			0
1608	0			0
1609	0			0
1610	1	155		0
1611	0		0.916243	0
1612	0		0.291369	0
1613	0			0
1614	0			0
1615	0			0
1616	0		1.4511	0
1617	0		0.204662	0
1618	0		0.795741	0
1619	0			0
1620	0		0.255996	0
1621	0		0.92371	1
1622	0		0.92371	1
1623	0			0
1624	0			0
1625	0			0
1626	0			0
1627	0			0
1628	0			0
1629	0			1
1630	0		0.229938	0
1631	1			1
1632	0		0.568671	0
1633	0			0
1634	0		-0.0145735	1
1635	0		-0.0145735	1
1636	0		0.684486	0
1637	0			1
1638	1	19	1.12205	1
1639	0			0
1640	0			0
1641	0			0
1642	0			0
1643	0			0
1644	0		1.55781	1
1645	0			0
1646	0			0
1647	0			0
1648	0			0
1649	0			1
1650	0			0
1651	1	561		1
1652	0			0
1653	0			0
1654	0			0
1655	0			0
1656	0			0
1657	0			0
1658	0		0.873902	1
1659	0			1
1660	0			0
1661	0			0
1662	0			0
1663	0		0.843233	1
1664	0			1
1665	1	4		0
1666	0		-0.14813	0
1667	0			0
1668	0			0
1669	0			0
1670	0			0
1671	0			1
1672	0			0
1673	0			0
1674	0			0
1675	0		-0.100727	0
1676	0			0
1677	0			0
1678	1	255	0.609167	0
1679	0		0.286681	0
1680	0			0
1681	0			0
1682	0			0
1683	0			0
1684	0			0
1685	0			0
1686	0		0.719497	1
1687	0			0
1688	0			0
1689	0			0
1690	0			0
1691	0			0
1692	0		-0.120331	1
1693	0			0
1694	0			1
1695	0			0
1696	0			0
1697	1	52		1
1698	0			0
1699	0			0
1700	0			0
1701	0			0
1702	0			0
1703	0			0
1704	0			0
1705	0			0
1706	0		-0.400117	0
1707	0			0
1708	1	1		0
1709	0			0
1710	0			0
1711	0			0
1712	0			0
1713	0			0
1714	0			0
1715	0			0
1716	0			0
1717	0			0
1718	0			0
1719	0			0
1720	0			1
1721	0			0
1722	0			0
1723	0			0
1724	0		-0.268411	0
1725	0			0
1726	0			0
1727	0			0
1728	0			1
1729	0		1.36506	1
1730	0			0
1731	0			0
1732	0			0
1733	1	0		0
1734	0			0
1735	0			0
1736	0			0
1737	0			0
1738	1	94		1
1739	0			1
1740	0			0
1741	0			0
1742	0			0
1743	0			0
1744	0		0.964684	1
1745	0			0
1746	1	7		0
1747	0			0
1748	0		0.634477	0
1749	0			1
1750	0			1
1751	1	2		0
1752	0			0
1753	0			0
1754	0			0
1755	0			0
1756	0			0
1757	0			0
1758	0			0
1759	0			0
1760	0		-1.01773	0
1761	0		0.528402	0
1762	0			0
1763	0		0.283075	0
1764	0			1
1765	0			1
1766	0			0
1767	0			1
1768	0			0
1769	0			0
1770	0			0
1771	0			0
1772	0		-2	0
1773	0			0
1774	0			0
1775	0		0.920228	0
1776	0		-2.1549	0
1777	0			0
1778	0			0
1779	0			0
1780	0			1
1781	0			0
1782	0			1
1783	0			0
1784	1	0		0
1785	0			0
1786	0			0
1787	0			1
1788	0			0
1789	0			0
1790	0			0
1791	0			0
1792	0			0
1793	0			0
1794	0			0
1795	0			0
1796	0			0
1797	0			0
1798	0			0
1799	0			0
1800	0			0
1801	1	28		0
1802	0			1
1803	0			0
1804	0			0
1805	0			0
1806	0			0
1807	0			0
1808	0			0
1809	0			0
1810	0			0
1811	0			0
1812	0			0
1813	0			0
1814	0			1
1815	0			0
1816	0			0
1817	0			0
1818	0			0
1819	0		1.09719	0
1820	0			0
1821	0			0
1822	0			0
1823	1	0		0
1824	0			0
1825	0			0
1826	0			0
1827	0			0
1828	0			0
1829	0			0
1830	0			1
1831	0			1
1832	0			0
1833	0			0
1834	0			0
1835	0			0
1836	0			0
1837	0			0
1838	0			0
1839	0			0
1840	0			0
1841	0			1
1842	0		0.300813	0
1843	0			1
1844	0		0.640382	0
1845	1	4		1
1846	0			0
1847	0		-0.221849	1
1848	0			0
1849	0			0
1850	0			0
1851	0		-2	0
1852	0			0
1853	0			0
1854	0			0
1855	0			0
1856	0			0
1857	0			0
1858	0			0
1859	0		-0.109579	0
1860	0			0
1861	0			1
1862	0		0.656482	0
1863	0			0
1864	0			1
1865	0		1.21603	1
1866	0		-2	0
1867	1	244		0
1868	0			0
1869	0			0
1870	1	46		0
1871	0			0
1872	0			1
1873	0			0
1874	0			0
1875	0			0
1876	0			0
1877	0			0
1878	0		-2	0
1879	0			0
1880	0			0
1881	0			0
1882	1	19	0.283527	0
1883	0			0
1884	0			0
1885	0			0
1886	0			0
1887	0			0
1888	0			0
1889	0			0
1890	0			0
1891	0			0
1892	0		1.45594	0
1893	0		1.16634	1
1894	0		0.774736	1
1895	0			0
1896	0			0
1897	0			1
1898	0			0
1899	0			0
1900	1	83	1.14339	0
1901	0			0
1902	0			0
1903	0			0
1904	0			0
1905	0			0
1906	0			0
1907	0		0.144885	0
1908	0		0.23477	0
1909	0		0.534914	0
1910	0			0
1911	0		0.654369	1
1912	0			0
1913	1	0		0
1914	0			0
1915	0		0.169674	0
1916	0			0
1917	0		1.1593	1
1918	0		0.642761	0
1919	0			0
1920	0		1.13732	0
1921	0		0.955447	0
1922	0			0
1923	0		0.897902	1
1924	1	57		0
1925	0		0.439175	0
1926	0		0.303196	1
1927	0			0
1928	0			0
1929	0		1.0693	1
1930	0			0
1931	0		0.225051	1
1932	0			0
1933	0			0
1934	0			0
1935	0			0
1936	0			0
1937	0			0
1938	0		0.621903	0
1939	1	0	1.29966	1
1940	0			0
1941	0			0
1942	0		-0.939302	0
1943	0			0
1944	0		0.35199	0
1945	0		-0.598599	0
1946	0			0
1947	0			0
1948	0		0.746634	0
1949	0			0
1950	0		0.943346	0
1951	0			0
1952	0			0
1953	0			0
1954	0			0
1955	0		0.627878	1
1956	0		0.586137	0
1957	0		1.20172	1
1958	0			0
1959	0			0
1960	1	0	1.31883	0
1961	0		0.808683	0
1962	0			0
1963	1	435	0.968436	0
1964	0			0
1965	0			0
1966	0			0
1967	0			0
1968	0		1.16646	0
1969	0		-0.127844	0
1970	0			0
1971	0		-0.295849	0
1972	0		0.788875	0
1973	1	1	0.0909631	1
1974	0			1
1975	0		1.07067	1
1976	0		0.180126	0
1977	0		0.881955	0
1978	0		-0.546682	0
1979	0			0
1980	0			0
1981	0		0.879096	1
1982	0		0.941561	0
1983	0		-0.518557	0
1984	0			0
1985	0			0
1986	0			0
1987	0			0
1988	0			0
1989	0			0
1990	0			0
1991	0			0
1992	1	3	0.356217	0
1993	0			0
1994	0		0.857212	0
1995	0			0
1996	0			0
1997	0			0
1998	0			0
1999	0			0
[truncated: 2,728 more rows]

## Sheet: Figure 1E
childid	died	lengthofsurvival	newcd14_binary	hiv_mum
1	0		99	0
2	0		99	0
3	0		99	0
4	1	372	99	0
5	0		99	0
6	0		99	0
7	0		1	0
8	0		99	0
9	0		99	0
10	0		99	0
11	0		99	0
12	0		1	0
13	0		1	1
14	0		1	1
15	0		99	0
16	1	1	0	0
17	0		99	0
18	0		99	0
19	0		99	0
20	0		99	0
21	0		1	1
22	0		0	0
23	0		0	0
24	0		0	0
25	0		99	0
26	0		0	1
27	0		99	0
28	0		99	0
29	0		1	1
30	0		0	0
31	0		0	1
32	0		99	0
33	0		99	0
34	1	2	1	0
35	0		99	0
36	0		1	0
37	0		99	0
38	0		99	0
39	0		99	0
40	1	49	99	0
41	0		99	0
42	0		99	0
43	0		99	0
44	0		99	0
45	0		99	0
46	0		99	0
47	0		0	0
48	0		0	1
49	0		99	0
50	0		99	0
51	0		0	1
52	0		0	0
53	0		99	0
54	0		99	0
55	0		1	0
56	0		0	0
57	0		99	0
58	0		0	0
59	0		1	0
60	0		99	0
61	0		99	0
62	0		99	0
63	0		99	0
64	0		0	0
65	0		99	0
66	0		1	0
67	1	2	0	0
68	0		0	0
69	0		99	0
70	0		99	0
71	0		0	1
72	0		0	0
73	0		99	0
74	0		99	0
75	0		99	0
76	0		99	0
77	0		0	0
78	0		99	0
79	0		99	0
80	0		0	0
81	0		99	0
82	0		0	0
83	0		99	0
84	0		1	1
85	0		99	0
86	0		99	0
87	0		1	0
88	0		99	0
89	0		1	0
90	0		0	0
91	0		0	0
92	0		99	0
93	0		99	0
94	0		0	1
95	0		99	0
96	0		0	0
97	0		99	0
98	0		1	1
99	0		99	0
100	0		99	0
101	0		99	0
102	1	289	1	0
103	0		0	0
104	0		1	0
105	0		0	0
106	0		99	0
107	0		99	0
108	0		99	0
109	0		99	0
110	0		1	0
111	0		99	0
112	0		1	0
113	0		99	0
114	0		0	0
115	0		0	0
116	0		99	0
117	0		1	1
118	0		99	0
119	0		0	1
120	0		0	0
121	0		1	0
122	0		99	0
123	0		99	0
124	0		99	0
125	1	325	99	0
126	0		99	0
127	0		99	0
128	0		1	1
129	0		1	1
130	0		1	1
131	0		0	0
132	0		99	0
133	0		99	0
134	0		1	0
135	0		99	0
136	0		99	0
137	0		1	1
138	0		0	0
139	0		99	0
140	0		99	0
141	0		99	0
142	1	0	1	0
143	0		99	0
144	0		99	0
145	0		99	0
146	0		1	0
147	0		1	0
148	0		99	0
149	0		1	0
150	0		1	1
151	0		99	0
152	0		99	0
153	0		0	1
154	0		99	0
155	0		99	0
156	0		99	0
157	0		99	0
158	0		99	0
159	0		99	0
160	0		99	0
161	0		0	0
162	0		99	0
163	0		0	0
164	0		99	0
165	0		0	0
166	0		99	0
167	0		1	0
168	0		0	1
169	0		99	0
170	0		1	1
171	0		0	0
172	0		99	0
173	0		1	1
174	0		99	0
175	0		99	0
176	0		99	0
177	0		99	0
178	0		1	1
179	0		99	0
180	0		1	1
181	0		99	0
182	0		99	0
183	0		99	0
184	0		99	0
185	1	18	99	0
186	0		99	0
187	0		99	0
188	0		99	0
189	0		0	0
190	1	19	99	0
191	0		99	0
192	0		1	0
193	0		0	0
194	0		0	1
195	1	72	99	0
196	1	369	0	0
197	0		0	0
198	0		1	0
199	0		1	0
200	0		99	0
201	0		0	0
202	0		0	1
203	0		0	1
204	0		1	1
205	0		99	0
206	0		1	0
207	0		0	0
208	0		99	0
209	0		99	0
210	0		99	0
211	0		1	1
212	0		99	0
213	0		99	0
214	0		99	0
215	0		99	0
216	0		99	0
217	0		0	0
218	0		1	0
219	0		99	0
220	1	11	0	0
221	0		1	1
222	0		1	1
223	0		99	0
224	0		99	0
225	0		0	0
226	0		0	0
227	0		0	0
228	0		99	0
229	0		99	0
230	0		1	0
231	0		1	0
232	0		99	0
233	0		0	1
234	0		99	0
235	0		1	0
236	0		1	0
237	0		99	0
238	0		99	0
239	0		99	0
240	0		0	0
241	1	6	0	0
242	0		0	0
243	0		0	0
244	0		99	0
245	0		0	0
246	0		0	0
247	0		1	0
248	0		0	0
249	0		99	0
250	0		99	0
251	0		0	0
252	0		0	1
253	0		99	0
254	0		0	0
255	0		0	0
256	0		0	0
257	0		0	1
258	1	66	1	1
259	0		99	0
260	0		99	0
261	0		0	0
262	0		1	1
263	0		1	0
264	0		99	0
265	0		99	0
266	0		99	0
267	0		99	0
268	0		0	0
269	0		99	0
270	1	61	0	1
271	0		99	0
272	0		99	0
273	0		99	0
274	0		99	0
275	1	3	0	0
276	0		0	0
277	0		99	0
278	0		99	0
279	0		99	0
280	0		99	0
281	0		0	0
282	0		99	0
283	0		1	0
284	0		99	0
285	0		99	0
286	0		1	1
287	1	140	99	0
288	0		99	0
289	0		1	0
290	0		99	0
291	0		1	0
292	0		99	0
293	0		1	0
294	0		0	0
295	0		0	0
296	1	1	1	0
297	0		0	0
298	0		99	0
299	0		99	0
300	0		1	0
301	0		99	0
302	0		0	0
303	0		99	0
304	0		99	0
305	0		0	1
306	0		99	0
307	0		99	0
308	0		99	0
309	0		99	0
310	0		99	0
311	1	43	1	1
312	0		99	0
313	1	0	99	0
314	0		0	0
315	0		99	0
316	0		1	0
317	0		1	0
318	0		99	0
319	0		99	0
320	0		1	0
321	1	1	99	0
322	0		99	0
323	0		1	0
324	0		0	0
325	0		99	0
326	0		0	0
327	0		1	1
328	0		99	0
329	0		99	0
330	0		0	0
331	0		0	0
332	0		0	0
333	0		1	0
334	0		99	0
335	0		1	0
336	0		99	0
337	0		1	0
338	0		99	0
339	0		0	0
340	0		99	0
341	0		99	0
342	0		0	1
343	0		0	0
344	0		99	0
345	0		99	1
346	0		99	0
347	1	26	99	0
348	1	2	99	0
349	0		1	1
350	0		99	0
351	0		99	0
352	0		0	0
353	1	1	99	0
354	0		0	0
355	1	2	99	0
356	0		1	1
357	0		99	0
358	0		99	0
359	0		99	0
360	0		99	0
361	0		0	0
362	0		0	0
363	0		1	1
364	0		1	0
365	0		1	0
366	0		99	0
367	0		99	0
368	0		99	0
369	0		0	0
370	0		0	0
371	0		99	0
372	0		0	0
373	0		99	0
374	0		0	0
375	0		0	0
376	0		0	0
377	1	0	99	0
378	0		1	1
379	0		0	0
380	0		0	1
381	0		1	0
382	0		0	0
383	0		0	1
384	0		99	1
385	0		1	1
386	0		99	0
387	0		1	0
388	0		0	0
389	0		1	0
390	0		0	0
391	0		99	0
392	0		99	0
393	0		99	0
394	0		99	0
395	0		0	0
396	0		99	0
397	0		1	0
398	0		1	0
399	0		0	0
400	0		1	0
401	0		99	0
402	0		99	0
403	0		1	0
404	0		0	0
405	0		99	0
406	0		99	0
407	0		99	0
408	0		99	0
409	0		0	0
410	0		99	0
411	0		1	0
412	0		1	0
413	0		99	0
414	0		99	0
415	0		99	0
416	0		99	0
417	0		99	0
418	0		0	0
419	0		0	0
420	0		99	0
421	0		0	0
422	0		0	0
423	0		99	0
424	0		99	0
425	1	125	99	0
426	0		1	0
427	0		1	0
428	0		99	0
429	0		1	0
430	0		1	0
431	0		99	0
432	0		1	1
433	0		0	0
434	0		0	0
435	0		99	0
436	0		1	0
437	0		1	1
438	0		99	0
439	0		99	0
440	0		0	1
441	0		99	0
442	0		99	0
443	0		0	0
444	0		0	0
445	0		99	0
446	0		1	0
447	0		0	1
448	0		0	0
449	0		1	1
450	0		1	0
451	0		99	0
452	0		99	0
453	1	1	99	0
454	0		99	0
455	0		99	0
456	0		0	0
457	0		99	0
458	0		99	0
459	0		99	0
460	0		99	0
461	1	0	0	0
462	0		99	0
463	0		0	0
464	0		99	0
465	0		99	0
466	0		99	0
467	0		1	0
468	0		1	1
469	0		1	0
470	0		0	0
471	0		99	0
472	0		99	0
473	0		0	0
474	0		99	0
475	0		99	0
476	0		0	0
477	0		99	0
478	0		0	0
479	0		1	0
480	0		99	0
481	0		1	0
482	0		99	0
483	0		99	0
484	0		1	1
485	0		99	0
486	0		99	0
487	0		99	0
488	0		99	0
489	0		99	0
490	0		99	0
491	0		1	1
492	0		99	0
493	0		1	1
494	0		0	0
495	0		99	0
496	0		1	0
497	0		99	0
498	1	0	0	1
499	0		0	0
500	0		1	0
501	0		1	0
502	0		99	0
503	0		0	0
504	0		99	0
505	0		99	0
506	0		0	0
507	0		0	0
508	0		0	0
509	0		1	1
510	0		0	0
511	0		1	0
512	0		1	0
513	0		99	0
514	0		99	0
515	0		99	0
516	0		99	0
517	0		99	0
518	0		99	0
519	0		99	0
520	0		99	0
521	0		0	0
522	0		0	0
523	0		1	1
524	0		99	0
525	1	1	0	0
526	0		99	0
527	0		1	1
528	0		0	1
529	0		99	0
530	0		0	1
531	0		1	0
532	0		99	0
533	0		0	0
534	0		1	0
535	0		0	1
536	0		1	1
537	0		99	0
538	0		99	0
539	0		1	0
540	0		99	0
541	0		0	0
542	0		0	0
543	0		0	0
544	1	256	99	0
545	0		1	0
546	0		99	0
547	0		0	1
548	0		1	0
549	0		0	0
550	0		99	0
551	0		1	0
552	0		1	0
553	0		0	0
554	0		1	1
555	0		99	0
556	0		99	0
557	0		99	0
558	0		0	1
559	0		1	1
560	0		99	0
561	0		0	0
562	0		99	0
563	0		0	0
564	0		99	0
565	0		1	0
566	0		0	0
567	0		0	1
568	0		99	0
569	0		99	0
570	0		1	0
571	0		99	0
572	0		1	1
573	0		0	0
574	0		99	0
575	0		0	0
576	0		99	0
577	0		1	1
578	0		99	0
579	0		0	0
580	0		99	0
581	0		1	1
582	0		0	1
583	0		99	0
584	0		0	0
585	0		1	1
586	0		0	0
587	0		0	1
588	1	1	0	1
589	0		1	0
590	0		0	0
591	0		99	0
592	0		1	0
593	0		0	0
594	0		1	1
595	0		0	0
596	0		0	1
597	0		99	0
598	0		0	0
599	0		99	0
600	1	69	99	0
601	0		99	0
602	0		99	0
603	0		99	0
604	0		99	0
605	0		1	1
606	0		0	1
607	0		99	0
608	0		0	0
609	0		99	0
610	0		99	0
611	0		99	0
612	0		1	0
613	0		1	1
614	0		0	0
615	0		99	0
616	0		0	0
617	0		1	1
618	0		99	0
619	0		1	0
620	0		0	1
621	0		1	0
622	0		99	0
623	0		99	0
624	0		1	0
625	0		99	0
626	0		0	1
627	0		99	0
628	0		1	1
629	0		1	0
630	0		0	0
631	0		0	0
632	0		99	0
633	0		1	0
634	1	0	0	1
635	0		1	0
636	0		99	0
637	0		1	1
638	0		99	1
639	0		0	0
640	0		0	0
641	0		0	0
642	0		1	0
643	0		0	1
644	0		0	0
645	0		0	0
646	0		0	0
647	0		99	0
648	0		0	0
649	0		99	0
650	0		0	0
651	0		99	0
652	0		1	1
653	0		0	0
654	0		0	0
655	0		99	0
656	0		0	0
657	0		99	0
658	0		1	1
659	0		99	0
660	0		99	0
661	0		0	0
662	1	2	0	0
663	0		0	0
664	0		0	1
665	0		99	0
666	0		0	0
667	0		0	0
668	0		0	0
669	0		0	0
670	0		99	0
671	0		99	0
672	0		0	0
673	0		0	1
674	0		1	1
675	0		99	0
676	0		0	0
677	0		1	0
678	0		0	0
679	0		0	0
680	0		99	0
681	0		99	0
682	0		99	0
683	0		99	0
684	0		99	0
685	0		99	0
686	0		1	0
687	0		0	0
688	0		0	0
689	0		0	0
690	0		0	0
691	0		0	0
692	0		0	0
693	0		99	0
694	0		0	0
695	0		0	1
696	0		0	0
697	0		0	0
698	0		99	0
699	0		0	0
700	0		1	0
701	1	121	99	0
702	0		0	0
703	0		99	0
704	0		0	0
705	0		99	0
706	0		1	0
707	0		1	1
708	0		0	0
709	0		99	0
710	0		1	1
711	0		99	0
712	0		0	0
713	0		0	0
714	0		0	0
715	0		0	0
716	0		0	0
717	0		1	1
718	1	54	99	1
719	0		1	0
720	0		0	1
721	0		1	0
722	0		99	0
723	0		99	0
724	1	0	1	0
725	0		0	0
726	0		0	0
727	0		0	0
728	0		1	1
729	0		1	0
730	0		0	0
731	0		0	0
732	0		99	0
733	0		99	0
734	0		0	0
735	0		1	0
736	0		1	0
737	0		1	1
738	0		99	0
739	0		0	0
740	0		99	0
741	0		99	0
742	0		0	0
743	0		1	0
744	0		0	0
745	0		99	0
746	0		99	0
747	0		0	0
748	0		99	0
749	0		1	0
750	0		99	0
751	0		1	0
752	0		0	0
753	0		99	0
754	0		99	0
755	0		0	0
756	0		99	0
757	0		1	0
758	0		99	0
759	0		0	0
760	0		99	0
761	0		0	0
762	0		1	0
763	0		99	0
764	0		0	0
765	0		0	1
766	0		99	0
767	0		99	0
768	0		99	0
769	0		99	0
770	0		99	0
771	0		99	0
772	0		99	0
773	0		99	0
774	0		1	1
775	0		0	0
776	0		99	0
777	0		0	0
778	0		99	0
779	0		99	0
780	0		99	0
781	0		99	0
782	0		0	0
783	0		99	0
784	0		0	1
785	0		0	0
786	0		1	1
787	0		1	1
788	0		0	1
789	0		1	0
790	0		0	0
791	0		1	0
792	0		0	0
793	0		99	0
794	1	440	99	0
795	0		1	0
796	0		99	0
797	0		0	0
798	0		99	0
799	1	47	99	0
800	0		99	0
801	0		99	0
802	0		99	0
803	0		99	0
804	0		0	0
805	0		1	0
806	0		1	0
807	0		99	0
808	0		99	0
809	0		1	1
810	0		99	0
811	0		99	0
812	0		99	0
813	0		99	0
814	0		99	0
815	0		0	0
816	0		0	0
817	0		1	1
818	0		0	0
819	0		99	0
820	0		0	1
821	1	433	99	0
822	0		1	1
823	0		99	0
824	0		1	1
825	0		0	0
826	0		99	0
827	0		99	0
828	0		1	1
829	0		0	0
830	0		99	0
831	0		0	0
832	0		99	0
833	0		1	1
834	1	371	99	0
835	0		99	0
836	0		99	0
837	0		99	0
838	0		0	0
839	0		99	0
840	0		1	0
841	1	0	99	0
842	0		0	1
843	0		0	0
844	1	27	0	0
845	0		1	1
846	0		1	0
847	0		0	0
848	0		99	0
849	0		99	0
850	0		0	0
851	0		99	0
852	0		0	0
853	0		1	1
854	0		1	0
855	0		0	0
856	0		0	0
857	0		99	0
858	0		99	0
859	0		99	0
860	0		99	0
861	0		0	0
862	0		0	0
863	0		1	0
864	0		99	0
865	0		99	0
866	0		1	0
867	0		0	1
868	0		0	0
869	0		1	1
870	0		1	0
871	1	0	99	0
872	0		99	0
873	0		0	1
874	0		0	0
875	0		1	0
876	0		99	0
877	0		0	0
878	0		1	0
879	0		99	0
880	0		99	0
881	0		99	0
882	0		99	1
883	1	35	99	0
884	0		0	0
885	0		99	0
886	0		1	1
887	0		99	0
888	0		0	0
889	0		99	0
890	0		1	0
891	0		0	0
892	0		99	0
893	0		99	0
894	0		99	0
895	0		99	0
896	0		99	0
897	0		99	0
898	0		0	0
899	0		1	0
900	0		99	0
901	0		0	1
902	0		99	0
903	0		99	0
904	0		1	0
905	0		1	0
906	0		99	0
907	0		1	0
908	0		1	0
909	0		0	1
910	1		99	0
911	1	25	99	0
912	0		99	0
913	0		1	0
914	0		99	0
915	0		0	0
916	0		99	0
917	0		1	0
918	0		99	0
919	0		0	1
920	0		0	1
921	0		99	0
922	0		0	0
923	0		0	0
924	0		99	0
925	0		0	0
926	0		0	0
927	1	1	1	1
928	0		0	0
929	0		0	0
930	0		99	0
931	0		99	0
932	1	139	0	0
933	0		99	0
934	0		0	0
935	0		99	0
936	0		0	1
937	0		0	0
938	0		99	0
939	0		99	0
940	0		99	0
941	0		0	0
942	0		99	0
943	0		0	0
944	0		1	0
945	0		99	0
946	0		0	0
947	0		99	0
948	0		1	0
949	0		1	0
950	0		99	0
951	0		99	0
952	0		0	0
953	0		0	0
954	0		99	0
955	0		0	0
956	0		0	0
957	0		99	0
958	0		0	0
959	0		0	0
960	0		0	1
961	0		99	0
962	0		0	0
963	0		1	0
964	0		1	0
965	0		0	0
966	0		99	0
967	0		99	0
968	0		1	1
969	0		99	0
970	0		0	0
971	0		99	0
972	0		99	0
973	0		99	0
974	0		99	0
975	0		0	1
976	0		1	0
977	0		0	0
978	0		0	0
979	0		0	0
980	0		99	0
981	0		0	0
982	0		1	1
983	0		99	0
984	0		1	0
985	0		99	0
986	0		99	0
987	0		99	0
988	0		0	0
989	0		1	1
990	0		0	0
991	0		99	0
992	0		99	0
993	0		99	0
994	0		0	0
995	0		99	0
996	0		99	0
997	0		99	0
998	0		99	0
999	0		99	0
1000	0		1	0
1001	0		99	0
1002	0		0	1
1003	0		0	0
1004	0		99	0
1005	0		1	1
1006	0		0	0
1007	0		99	0
1008	0		0	0
1009	0		0	0
1010	0		0	0
1011	0		99	0
1012	0		99	0
1013	0		99	0
1014	0		0	1
1015	0		0	0
1016	0		99	0
1017	0		0	0
1018	0		0	1
1019	0		0	0
1020	0		99	0
1021	0		1	0
1022	0		0	0
1023	0		99	0
1024	0		99	0
1025	0		99	0
1026	0		0	0
1027	0		99	0
1028	0		99	0
1029	0		1	0
1030	0		99	0
1031	0		99	0
1032	0		1	0
1033	0		99	0
1034	0		99	0
1035	0		99	0
1036	0		0	0
1037	0		0	0
1038	0		1	0
1039	0		0	0
1040	1		99	0
1041	0		0	0
1042	0		0	0
1043	0		1	1
1044	0		0	0
1045	0		99	0
1046	0		1	0
1047	0		0	0
1048	1	1	99	0
1049	0		0	0
1050	0		99	0
1051	0		1	0
1052	0		99	0
1053	0		99	0
1054	0		0	0
1055	0		0	1
1056	0		99	0
1057	0		0	0
1058	0		99	0
1059	0		99	1
1060	0		0	0
1061	0		99	1
1062	0		99	0
1063	0		99	0
1064	0		0	0
1065	0		0	0
1066	1	0	0	0
1067	0		99	0
1068	0		99	0
1069	0		99	0
1070	0		99	0
1071	0		99	0
1072	0		1	0
1073	0		0	1
1074	0		99	0
1075	0		99	0
1076	0		0	0
1077	0		0	1
1078	0		99	0
1079	0		0	1
1080	0		99	0
1081	0		0	1
1082	0		99	0
1083	0		99	0
1084	0		99	0
1085	0		0	0
1086	0		99	0
1087	0		99	0
1088	0		99	0
1089	0		99	0
1090	0		0	0
1091	0		0	1
1092	0		0	0
1093	0		1	0
1094	0		0	0
1095	0		0	0
1096	0		99	0
1097	0		0	0
1098	0		0	0
1099	0		99	0
1100	0		99	0
1101	0		99	0
1102	0		0	0
1103	0		0	0
1104	0		0	0
1105	0		1	0
1106	0		0	0
1107	0		0	0
1108	0		99	0
1109	0		99	0
1110	0		0	0
1111	0		99	0
1112	0		0	1
1113	0		99	0
1114	0		0	1
1115	0		0	0
1116	0		99	0
1117	0		99	0
1118	0		99	0
1119	0		0	0
1120	0		1	0
1121	0		0	0
1122	0		99	0
1123	0		0	1
1124	0		0	1
1125	0		99	0
1126	0		0	1
1127	0		0	0
1128	0		0	0
1129	0		0	0
1130	0		0	0
1131	0		0	0
1132	0		0	1
1133	0		1	1
1134	0		0	1
1135	0		99	0
1136	0		1	1
1137	0		0	1
1138	1	0	1	0
1139	0		0	1
1140	0		0	1
1141	0		99	0
1142	0		0	0
1143	0		1	0
1144	0		1	1
1145	0		0	1
1146	1	807	0	1
1147	0		0	0
1148	0		0	0
1149	1	2	1	1
1150	0		99	0
1151	0		1	0
1152	0		0	0
1153	0		0	0
1154	0		0	0
1155	0		99	0
1156	0		99	0
1157	0		99	0
1158	0		99	0
1159	0		99	0
1160	0		99	0
1161	0		1	1
1162	0		0	0
1163	0		1	1
1164	0		99	0
1165	0		0	0
1166	0		1	0
1167	0		1	0
1168	0		99	0
1169	0		99	0
1170	0		0	0
1171	0		0	1
1172	0		99	0
1173	0		1	0
1174	0		99	0
1175	0		99	0
1176	1	82	1	1
1177	0		99	0
1178	0		99	0
1179	0		0	0
1180	0		99	0
1181	0		99	0
1182	0		1	0
1183	0		1	0
1184	0		99	0
1185	0		1	0
1186	0		1	0
1187	1	8	0	0
1188	0		0	0
1189	0		99	0
1190	0		0	0
1191	0		99	0
1192	0		0	0
1193	0		99	0
1194	0		99	0
1195	0		0	0
1196	0		1	0
1197	0		1	1
1198	0		99	0
1199	0		99	0
1200	0		0	0
1201	0		99	0
1202	0		99	0
1203	0		99	0
1204	0		0	0
1205	1	266	1	0
1206	0		99	0
1207	0		1	0
1208	0		99	0
1209	0		0	0
1210	0		1	0
1211	0		0	0
1212	0		1	0
1213	1	0	0	0
1214	0		0	0
1215	0		99	0
1216	0		0	0
1217	0		0	0
1218	0		0	1
1219	0		1	1
1220	0		99	0
1221	0		99	0
1222	0		99	0
1223	0		99	0
1224	0		99	0
1225	0		0	0
1226	0		99	0
1227	0		99	0
1228	0		99	0
1229	0		99	0
1230	0		99	0
1231	0		99	0
1232	0		0	1
1233	0		99	0
1234	0		99	0
1235	0		1	1
1236	0		99	0
1237	0		0	0
1238	0		99	0
1239	0		99	0
1240	0		99	0
1241	0		1	0
1242	0		99	0
1243	0		99	0
1244	0		1	1
1245	1	0	99	0
1246	0		99	0
1247	0		99	0
1248	0		99	0
1249	0		0	0
1250	0		99	0
1251	0		99	0
1252	0		0	1
1253	0		0	0
1254	0		99	0
1255	0		0	0
1256	0		99	0
1257	1	280	0	1
1258	0		99	0
1259	0		99	0
1260	0		99	0
1261	0		99	0
1262	0		99	0
1263	0		99	0
1264	0		0	1
1265	0		99	0
1266	0		1	1
1267	0		99	0
1268	0		99	0
1269	0		99	0
1270	0		99	0
1271	0		99	0
1272	0		99	0
1273	0		99	0
1274	0		99	0
1275	0		99	0
1276	0		0	1
1277	0		99	0
1278	0		99	0
1279	0		0	1
1280	0		99	0
1281	0		99	0
1282	0		99	1
1283	0		99	0
1284	0		99	0
1285	0		99	0
1286	0		99	0
1287	0		99	0
1288	0		99	0
1289	0		99	0
1290	0		0	1
1291	1	2	99	0
1292	0		99	0
1293	0		99	0
1294	0		99	1
1295	0		99	0
1296	0		99	0
1297	0		99	0
1298	0		99	1
1299	0		99	0
1300	0		99	0
1301	0		99	1
1302	1	6	99	1
1303	0		99	0
1304	0		99	0
1305	1	2	99	0
1306	0		99	0
1307	1	23	99	0
1308	0		99	0
1309	0		99	0
1310	0		99	1
1311	0		0	1
1312	0		99	0
1313	0		99	0
1314	0		99	0
1315	0		99	0
1316	0		99	0
1317	0		99	0
1318	0		99	0
1319	0		99	0
1320	0		99	1
1321	0		99	0
1322	0		99	0
1323	0		99	0
1324	0		99	0
1325	0		99	0
1326	0		99	1
1327	0		99	1
1328	0		99	0
1329	0		99	0
1330	0		99	0
1331	0		99	0
1332	0		99	0
1333	0		99	1
1334	1	0	0	1
1335	0		99	0
1336	0		99	0
1337	0		99	0
1338	0		99	0
1339	0		99	0
1340	0		99	0
1341	0		99	0
1342	0		99	0
1343	0		99	0
1344	0		99	0
1345	0		99	0
1346	0		99	0
1347	0		99	0
1348	0		99	0
1349	0		99	0
1350	0		99	0
1351	0		99	1
1352	0		99	0
1353	0		1	1
1354	0		99	1
1355	0		99	0
1356	0		1	1
1357	0		99	0
1358	0		99	0
1359	0		99	1
1360	0		99	0
1361	0		99	1
1362	0		99	1
1363	0		99	0
1364	0		99	0
1365	0		99	0
1366	1	4	99	0
1367	0		99	0
1368	0		99	0
1369	0		99	0
1370	0		99	0
1371	0		99	0
1372	0		99	0
1373	0		99	0
1374	0		99	0
1375	0		99	1
1376	0		99	0
1377	0		99	0
1378	0		99	0
1379	0		99	0
1380	0		99	0
1381	0		99	1
1382	0		99	0
1383	0		99	0
1384	0		99	0
1385	0		99	0
1386	0		99	0
1387	0		99	0
1388	0		0	1
1389	0		99	0
1390	0		99	0
1391	0		99	0
1392	1	87	99	0
1393	0		99	0
1394	0		99	0
1395	0		0	1
1396	0		99	0
1397	0		99	0
1398	0		99	1
1399	0		99	0
1400	0		99	0
1401	0		1	1
1402	0		99	0
1403	0		99	0
1404	0		99	0
1405	0		99	0
1406	0		0	0
1407	0		99	0
1408	0		0	1
1409	0		99	0
1410	0		99	0
1411	1	188	1	1
1412	0		99	0
1413	0		99	0
1414	0		1	1
1415	0		99	0
1416	1	0	99	0
1417	1	0	99	0
1418	0		99	0
1419	0		99	0
1420	0		99	0
1421	0		99	0
1422	0		99	0
1423	0		99	0
1424	0		99	0
1425	0		0	0
1426	0		99	0
1427	0		99	0
1428	0		99	0
1429	0		99	0
1430	0		99	0
1431	0		99	1
1432	0		99	0
1433	0		99	0
1434	0		99	0
1435	0		1	0
1436	0		99	0
1437	1	154	99	0
1438	0		0	0
1439	0		99	0
1440	0		99	0
1441	0		99	0
1442	0		0	1
1443	0		0	1
1444	0		99	0
1445	0		99	0
1446	0		99	0
1447	0		99	0
1448	0		0	1
1449	0		99	0
1450	0		99	0
1451	0		99	1
1452	0		99	0
1453	0		99	0
1454	0		99	0
1455	0		99	0
1456	0		99	0
1457	0		99	0
1458	0		99	1
1459	0		0	0
1460	0		99	0
1461	0		99	0
1462	0		0	1
1463	0		99	1
1464	0		99	1
1465	0		99	0
1466	0		0	0
1467	0		99	1
1468	0		99	0
1469	0		99	0
1470	0		99	0
1471	0		99	0
1472	0		99	0
1473	0		99	0
1474	0		99	0
1475	0		99	0
1476	0		99	0
1477	0		99	0
1478	0		99	0
1479	0		99	0
1480	0		99	0
1481	0		99	0
1482	0		99	0
1483	0		99	0
1484	0		99	0
1485	0		99	0
1486	0		99	0
1487	0		99	0
1488	0		99	1
1489	0		99	0
1490	0		99	1
1491	0		99	0
1492	0		99	0
1493	0		99	0
1494	0		99	0
1495	0		99	0
1496	0		99	0
1497	0		99	0
1498	0		99	0
1499	0		99	1
1500	0		99	0
1501	0		99	0
1502	0		99	0
1503	0		99	0
1504	0		99	0
1505	0		99	0
1506	0		99	0
1507	0		99	0
1508	0		99	0
1509	0		99	0
1510	0		99	0
1511	0		99	0
1512	0		99	0
1513	0		99	0
1514	0		99	1
1515	0		99	0
1516	0		99	0
1517	1	9	99	0
1518	0		99	0
1519	0		99	0
1520	0		0	1
1521	0		99	1
1522	0		99	0
1523	0		0	0
1524	1	250	99	0
1525	0		99	0
1526	0		99	0
1527	0		99	0
1528	0		99	0
1529	0		99	1
1530	0		99	1
1531	0		99	0
1532	0		99	1
1533	0		99	1
1534	0		99	1
1535	0		99	0
1536	0		0	0
1537	0		99	0
1538	0		99	0
1539	0		99	0
1540	0		99	0
1541	0		99	0
1542	0		99	0
1543	0		0	1
1544	0		99	0
1545	0		99	0
1546	0		99	1
1547	0		99	0
1548	1	130	99	0
1549	0		99	0
1550	0		99	0
1551	0		99	0
1552	0		99	0
1553	0		99	0
1554	0		0	1
1555	0		0	0
1556	0		99	1
1557	0		99	0
1558	0		99	0
1559	0		99	1
1560	0		99	1
1561	0		99	0
1562	0		99	0
1563	0		99	0
1564	0		99	0
1565	0		99	0
1566	0		99	0
1567	0		99	0
1568	0		99	0
1569	0		99	0
1570	0		0	0
1571	0		99	0
1572	0		99	0
1573	0		99	1
1574	0		0	1
1575	0		99	1
1576	0		99	0
1577	0		99	1
1578	0		99	0
1579	0		99	0
1580	0		0	1
1581	0		99	0
1582	0		0	1
1583	0		99	0
1584	0		99	0
1585	0		99	0
1586	0	774	0	1
1587	0		99	0
1588	0		99	0
1589	0		99	0
1590	0		99	0
1591	0		99	1
1592	0		99	0
1593	0		0	1
1594	0		99	0
1595	0		99	0
1596	0		99	0
1597	0		99	0
1598	0		99	0
1599	0		99	0
1600	0		99	0
1601	0		99	0
1602	0		0	1
1603	0		1	1
1604	1	49	99	0
1605	0		99	0
1606	1	270	99	0
1607	0		99	0
1608	0		99	0
1609	0		99	0
1610	1	155	99	0
1611	0		1	0
1612	0		0	0
1613	0		99	0
1614	0		99	0
1615	0		99	0
1616	0		1	0
1617	0		0	0
1618	0		1	0
1619	0		99	0
1620	0		0	0
1621	0		0	1
1622	0		0	1
1623	0		99	0
1624	0		99	0
1625	0		99	0
1626	0		99	0
1627	0		99	0
1628	0		99	0
1629	0		99	1
1630	0		0	0
1631	1		99	1
1632	0		0	0
1633	0		99	0
1634	0		0	1
1635	0		0	1
1636	0		1	0
1637	0		99	1
1638	1	19	1	1
1639	0		99	0
1640	0		99	0
1641	0		99	0
1642	0		99	0
1643	0		99	0
1644	0		0	1
1645	0		99	0
1646	0		99	0
1647	0		99	0
1648	0		99	0
1649	0		99	1
1650	0		99	0
1651	1	561	99	1
1652	0		99	0
1653	0		99	0
1654	0		99	0
1655	0		99	0
1656	0		99	0
1657	0		99	0
1658	0		0	1
1659	0		99	1
1660	0		99	0
1661	0		99	0
1662	0		99	0
1663	0		1	1
1664	0		99	1
1665	1	4	99	0
1666	0		0	0
1667	0		99	0
1668	0		99	0
1669	0		99	0
1670	0		99	0
1671	0		99	1
1672	0		99	0
1673	0		99	0
1674	0		99	0
1675	0		0	0
1676	0		99	0
1677	0		99	0
1678	1	255	0	0
1679	0		0	0
1680	0		99	0
1681	0		99	0
1682	0		99	0
1683	0		99	0
1684	0		99	0
1685	0		99	0
1686	0		0	1
1687	0		99	0
1688	0		99	0
1689	0		99	0
1690	0		99	0
1691	0		99	0
1692	0		0	1
1693	0		99	0
1694	0		99	1
1695	0		99	0
1696	0		99	0
1697	1	52	99	1
1698	0		99	0
1699	0		99	0
1700	0		99	0
1701	0		99	0
1702	0		99	0
1703	0		99	0
1704	0		99	0
1705	0		99	0
1706	0		0	0
1707	0		99	0
1708	1	1	99	0
1709	0		99	0
1710	0		99	0
1711	0		99	0
1712	0		99	0
1713	0		99	0
1714	0		99	0
1715	0		99	0
1716	0		99	0
1717	0		99	0
1718	0		99	0
1719	0		99	0
1720	0		99	1
1721	0		99	0
1722	0		99	0
1723	0		99	0
1724	0		0	0
1725	0		99	0
1726	0		99	0
1727	0		99	0
1728	0		99	1
1729	0		0	1
1730	0		99	0
1731	0		99	0
1732	0		99	0
1733	1	0	99	0
1734	0		99	0
1735	0		99	0
1736	0		99	0
1737	0		99	0
1738	1	94	99	1
1739	0		99	1
1740	0		99	0
1741	0		99	0
1742	0		99	0
1743	0		99	0
1744	0		0	1
1745	0		99	0
1746	1	7	99	0
1747	0		99	0
1748	0		0	0
1749	0		99	1
1750	0		99	1
1751	1	2	99	0
1752	0		99	0
1753	0		99	0
1754	0		99	0
1755	0		99	0
1756	0		99	0
1757	0		99	0
1758	0		99	0
1759	0		99	0
1760	0		0	0
1761	0		0	0
1762	0		99	0
1763	0		0	0
1764	0		99	1
1765	0		99	1
1766	0		99	0
1767	0		99	1
1768	0		99	0
1769	0		99	0
1770	0		99	0
1771	0		99	0
1772	0		0	0
1773	0		99	0
1774	0		99	0
1775	0		1	0
1776	0		0	0
1777	0		99	0
1778	0		99	0
1779	0		99	0
1780	0		99	1
1781	0		99	0
1782	0		99	1
1783	0		99	0
1784	1	0	99	0
1785	0		99	0
1786	0		99	0
1787	0		99	1
1788	0		99	0
1789	0		99	0
1790	0		99	0
1791	0		99	0
1792	0		99	0
1793	0		99	0
1794	0		99	0
1795	0		99	0
1796	0		99	0
1797	0		99	0
1798	0		99	0
1799	0		99	0
1800	0		99	0
1801	1	28	99	0
1802	0		99	1
1803	0		99	0
1804	0		99	0
1805	0		99	0
1806	0		99	0
1807	0		99	0
1808	0		99	0
1809	0		99	0
1810	0		99	0
1811	0		99	0
1812	0		99	0
1813	0		99	0
1814	0		99	1
1815	0		99	0
1816	0		99	0
1817	0		99	0
1818	0		99	0
1819	0		1	0
1820	0		99	0
1821	0		99	0
1822	0		99	0
1823	1	0	99	0
1824	0		99	0
1825	0		99	0
1826	0		99	0
1827	0		99	0
1828	0		99	0
1829	0		99	0
1830	0		99	1
1831	0		99	1
1832	0		99	0
1833	0		99	0
1834	0		99	0
1835	0		99	0
1836	0		99	0
1837	0		99	0
1838	0		99	0
1839	0		99	0
1840	0		99	0
1841	0		99	1
1842	0		0	0
1843	0		99	1
1844	0		0	0
1845	1	4	99	1
1846	0		99	0
1847	0		0	1
1848	0		99	0
1849	0		99	0
1850	0		99	0
1851	0		0	0
1852	0		99	0
1853	0		99	0
1854	0		99	0
1855	0		99	0
1856	0		99	0
1857	0		99	0
1858	0		99	0
1859	0		0	0
1860	0		99	0
1861	0		99	1
1862	0		0	0
1863	0		99	0
1864	0		99	1
1865	0		1	1
1866	0		0	0
1867	1	244	99	0
1868	0		99	0
1869	0		99	0
1870	1	46	99	0
1871	0		99	0
1872	0		99	1
1873	0		99	0
1874	0		99	0
1875	0		99	0
1876	0		99	0
1877	0		99	0
1878	0		0	0
1879	0		99	0
1880	0		99	0
1881	0		99	0
1882	1	19	0	0
1883	0		99	0
1884	0		99	0
1885	0		99	0
1886	0		99	0
1887	0		99	0
1888	0		99	0
1889	0		99	0
1890	0		99	0
1891	0		99	0
1892	0		1	0
1893	0		0	1
1894	0		1	1
1895	0		99	0
1896	0		99	0
1897	0		99	1
1898	0		99	0
1899	0		99	0
1900	1	83	1	0
1901	0		99	0
1902	0		99	0
1903	0		99	0
1904	0		99	0
1905	0		99	0
1906	0		99	0
1907	0		0	0
1908	0		0	0
1909	0		0	0
1910	0		99	0
1911	0		0	1
1912	0		99	0
1913	1	0	99	0
1914	0		99	0
1915	0		0	0
1916	0		99	0
1917	0		1	1
1918	0		0	0
1919	0		99	0
1920	0		1	0
1921	0		1	0
1922	0		99	0
1923	0		1	1
1924	1	57	99	0
1925	0		0	0
1926	0		0	1
1927	0		99	0
1928	0		99	0
1929	0		1	1
1930	0		99	0
1931	0		1	1
1932	0		99	0
1933	0		99	0
1934	0		99	0
1935	0		99	0
1936	0		99	0
1937	0		99	0
1938	0		0	0
1939	1	0	1	1
1940	0		99	0
1941	0		99	0
1942	0		0	0
1943	0		99	0
1944	0		0	0
1945	0		0	0
1946	0		99	0
1947	0		99	0
1948	0		1	0
1949	0		99	0
1950	0		1	0
1951	0		99	0
1952	0		99	0
1953	0		99	0
1954	0		99	0
1955	0		0	1
1956	0		0	0
1957	0		1	1
1958	0		99	0
1959	0		99	0
1960	1	0	1	0
1961	0		1	0
1962	0		99	0
1963	1	435	1	0
1964	0		99	0
1965	0		99	0
1966	0		99	0
1967	0		99	0
1968	0		1	0
1969	0		0	0
1970	0		99	0
1971	0		0	0
1972	0		1	0
1973	1	1	0	1
1974	0		99	1
1975	0		1	1
1976	0		0	0
1977	0		1	0
1978	0		0	0
1979	0		99	0
1980	0		99	0
1981	0		0	1
1982	0		1	0
1983	0		0	0
1984	0		99	0
1985	0		99	0
1986	0		99	0
1987	0		99	0
1988	0		99	0
1989	0		99	0
1990	0		99	0
1991	0		99	0
1992	1	3	0	0
1993	0		99	0
1994	0		1	0
1995	0		99	0
1996	0		99	0
1997	0		99	0
1998	0		99	0
1999	0		99	0
[truncated: 2,728 more rows]

## Sheet: Figure 1F
childid	died	lengthofsurvival	logmum_cd14	hiv_mum
1	0			0
2	0			0
3	0			0
4	1	372		0
5	0			0
6	0			0
7	0		6.15461	0
8	0			0
9	0			0
10	0			0
11	0			0
12	0		6.04499	0
13	0		6.20053	1
14	0		6.20053	1
15	0			0
16	1	1	5.9704	0
17	0			0
18	0			0
19	0			0
20	0			0
21	0		6.37437	1
22	0		6.01789	0
23	0		6.09781	0
24	0		6.04886	0
25	0			0
26	0		6.12714	1
27	0			0
28	0			0
29	0		6.21307	1
30	0		5.93214	0
31	0		5.99476	1
32	0			0
33	0			0
34	1	2	6.06616	0
35	0			0
36	0		6.16979	0
37	0			0
38	0			0
39	0			0
40	1	49		0
41	0			0
42	0			0
43	0			0
44	0			0
45	0			0
46	0			0
47	0		5.91583	0
48	0		6.04888	1
49	0			0
50	0			0
51	0		6.11313	1
52	0		6.06707	0
53	0			0
54	0			0
55	0		5.98836	0
56	0		6.1342	0
57	0			0
58	0		6.00457	0
59	0		6.1656	0
60	0			0
61	0			0
62	0			0
63	0			0
64	0		6.18532	0
65	0			0
66	0		6.3371	0
67	1	2	6.01285	0
68	0		6.11273	0
69	0			0
70	0			0
71	0		6.0706	1
72	0		5.86403	0
73	0			0
74	0			0
75	0			0
76	0			0
77	0		6.11383	0
78	0			0
79	0			0
80	0		6.19939	0
81	0			0
82	0		6.04352	0
83	0			0
84	0		6.25351	1
85	0			0
86	0			0
87	0		6.08314	0
88	0			0
89	0		5.9561	0
90	0		6.13478	0
91	0		5.93725	0
92	0			0
93	0			0
94	0		6.0358	1
95	0			0
96	0		6.17908	0
97	0			0
98	0		6.14631	1
99	0			0
100	0			0
101	0			0
102	1	289	5.92942	0
103	0		6.19835	0
104	0		5.97242	0
105	0		6.00904	0
106	0			0
107	0			0
108	0			0
109	0			0
110	0		6.00264	0
111	0			0
112	0		6.10391	0
113	0			0
114	0		6.21293	0
115	0		6.38778	0
116	0			0
117	0		6.18167	1
118	0			0
119	0		6.02248	1
120	0		6.06579	0
121	0		6.25731	0
122	0			0
123	0			0
124	0			0
125	1	325		0
126	0			0
127	0			0
128	0		6.19809	1
129	0		6.13933	1
130	0		6.15732	1
131	0		6.24563	0
132	0			0
133	0			0
134	0		6.13478	0
135	0			0
136	0			0
137	0		6.16941	1
138	0		5.88562	0
139	0			0
140	0			0
141	0			0
142	1	0	6.09337	0
143	0			0
144	0			0
145	0			0
146	0		6.24227	0
147	0		6.2906	0
148	0			0
149	0		5.94463	0
150	0		6.21095	1
151	0			0
152	0			0
153	0		6.02541	1
154	0			0
155	0			0
156	0			0
157	0			0
158	0			0
159	0			0
160	0			0
161	0		6.27116	0
162	0			0
163	0		5.96535	0
164	0			0
165	0		6.12688	0
166	0			0
167	0		6.07676	0
168	0		6.11186	1
169	0			0
170	0		6.38352	1
171	0		6.09697	0
172	0			0
173	0		6.31515	1
174	0			0
175	0			0
176	0			0
177	0			0
178	0		6.3304	1
179	0			0
180	0		6.1595	1
181	0			0
182	0			0
183	0			0
184	0			0
185	1	18		0
186	0			0
187	0			0
188	0			0
189	0		5.8693	0
190	1	19		0
191	0			0
192	0		6.17771	0
193	0		6.04804	0
194	0		6.1026	1
195	1	72		0
196	1	369	6.1389	0
197	0		6.15145	0
198	0		5.94792	0
199	0		6.06614	0
200	0			0
201	0		6.00867	0
202	0		6.1064	1
203	0		6.1064	1
204	0		6.13889	1
205	0			0
206	0		5.84501	0
207	0		6.07095	0
208	0			0
209	0			0
210	0			0
211	0		6.31565	1
212	0			0
213	0			0
214	0			0
215	0			0
216	0			0
217	0		6.01053	0
218	0		6.26883	0
219	0			0
220	1	11	6.12401	0
221	0		6.1858	1
222	0		6.7364	1
223	0			0
224	0			0
225	0		5.87948	0
226	0		5.94075	0
227	0		5.882	0
228	0			0
229	0			0
230	0		5.99521	0
231	0		6.05158	0
232	0			0
233	0		6.07519	1
234	0			0
235	0		6.16367	0
236	0		6.09896	0
237	0			0
238	0			0
239	0			0
240	0		6.15226	0
241	1	6	6.03857	0
242	0		6.04092	0
243	0		5.85497	0
244	0			0
245	0		5.96389	0
246	0		6.04037	0
247	0		6.05334	0
248	0		6.12179	0
249	0			0
250	0			0
251	0		6.06614	0
252	0		6.00753	1
253	0			0
254	0		5.87139	0
255	0		6.23918	0
256	0		6.00021	0
257	0		6.03319	1
258	1	66	6.38271	1
259	0			0
260	0			0
261	0		5.99311	0
262	0		6.40791	1
263	0		6.1138	0
264	0			0
265	0			0
266	0			0
267	0			0
268	0		5.99746	0
269	0			0
270	1	61	6.08263	1
271	0			0
272	0			0
273	0			0
274	0			0
275	1	3	5.9974	0
276	0		6.301	0
277	0			0
278	0			0
279	0			0
280	0			0
281	0		6.186	0
282	0			0
283	0		5.92747	0
284	0			0
285	0			0
286	0		6.27945	1
287	1	140		0
288	0			0
289	0		6.04152	0
290	0			0
291	0		6.26006	0
292	0			0
293	0		6.16704	0
294	0		6.02804	0
295	0		5.79449	0
296	1	1	5.97111	0
297	0		5.98212	0
298	0			0
299	0			0
300	0		6.19533	0
301	0			0
302	0		6.23914	0
303	0			0
304	0			0
305	0		6.09054	1
306	0			0
307	0			0
308	0			0
309	0			0
310	0			0
311	1	43	6.20496	1
312	0			0
313	1	0		0
314	0		6.39227	0
315	0			0
316	0		6.12774	0
317	0		5.95996	0
318	0			0
319	0			0
320	0		5.90451	0
321	1	1		0
322	0			0
323	0		5.88714	0
324	0		6.19387	0
325	0			0
326	0		6.2382	0
327	0		6.17514	1
328	0			0
329	0			0
330	0		6.43446	0
331	0		6.19779	0
332	0		6.21001	0
333	0		6.30056	0
334	0			0
335	0		6.12774	0
336	0			0
337	0		6.10999	0
338	0			0
339	0		5.93398	0
340	0			0
341	0			0
342	0		6.08155	1
343	0		6.07151	0
344	0			0
345	0			1
346	0			0
347	1	26		0
348	1	2		0
349	0		6.51201	1
350	0			0
351	0			0
352	0		6.09108	0
353	1	1		0
354	0		5.95114	0
355	1	2		0
356	0		6.29896	1
357	0			0
358	0			0
359	0			0
360	0			0
361	0		6.00658	0
362	0		5.97126	0
363	0		6.15471	1
364	0		5.75554	0
365	0		6.01106	0
366	0			0
367	0			0
368	0			0
369	0		5.97713	0
370	0		6.29037	0
371	0			0
372	0		6.0422	0
373	0			0
374	0		5.95416	0
375	0		6.16346	0
376	0		5.92036	0
377	1	0		0
378	0		6.16276	1
379	0		5.94051	0
380	0		6.04286	1
381	0		6.08359	0
382	0		6.02808	0
383	0		6.12833	1
384	0			1
385	0		6.1344	1
386	0			0
387	0		5.94584	0
388	0		5.96884	0
389	0		6.34956	0
390	0		6.1208	0
391	0			0
392	0			0
393	0			0
394	0			0
395	0		5.85915	0
396	0			0
397	0		6.16837	0
398	0		6.35542	0
399	0		5.91327	0
400	0		6.10407	0
401	0			0
402	0			0
403	0		6.14317	0
404	0		6.02569	0
405	0			0
406	0			0
407	0			0
408	0			0
409	0		6.06166	0
410	0			0
411	0		6.06037	0
412	0		6.10078	0
413	0			0
414	0			0
415	0			0
416	0			0
417	0			0
418	0		5.99341	0
419	0		6.06487	0
420	0			0
421	0		5.94983	0
422	0		6.18315	0
423	0			0
424	0			0
425	1	125		0
426	0		6.00119	0
427	0		6.3194	0
428	0			0
429	0		6.1357	0
430	0		6.09589	0
431	0			0
432	0		6.17461	1
433	0		5.80149	0
434	0		6.39719	0
435	0			0
436	0		6.25915	0
437	0		6.21609	1
438	0			0
439	0			0
440	0		6.12503	1
441	0			0
442	0			0
443	0		6.07582	0
444	0		6.27695	0
445	0			0
446	0		6.08126	0
447	0		6.1152	1
448	0		6.02511	0
449	0		6.13744	1
450	0		6.23822	0
451	0			0
452	0			0
453	1	1		0
454	0			0
455	0			0
456	0		5.96185	0
457	0			0
458	0			0
459	0			0
460	0			0
461	1	0	6.04169	0
462	0			0
463	0		5.93897	0
464	0			0
465	0			0
466	0			0
467	0		6.00146	0
468	0		6.18797	1
469	0		5.97299	0
470	0		6.02939	0
471	0			0
472	0			0
473	0		6.15875	0
474	0			0
475	0			0
476	0		5.94642	0
477	0			0
478	0		6.00545	0
479	0		6.11199	0
480	0			0
481	0		5.94709	0
482	0			0
483	0			0
484	0		6.46492	1
485	0			0
486	0			0
487	0			0
488	0			0
489	0			0
490	0			0
491	0		6.20229	1
492	0			0
493	0		6.285	1
494	0			0
495	0			0
496	0		6.0899	0
497	0			0
498	1	0	6.12264	1
499	0		6.0434	0
500	0		6.07883	0
501	0		6.1262	0
502	0			0
503	0		6.25768	0
504	0			0
505	0			0
506	0		6.0095	0
507	0		6.07342	0
508	0		6.26413	0
509	0		6.30079	1
510	0		6.06645	0
511	0		6.07316	0
512	0		6.08384	0
513	0			0
514	0		6.165	0
515	0			0
516	0			0
517	0			0
518	0			0
519	0			0
520	0			0
521	0		6.10231	0
522	0		5.98979	0
523	0		6.27169	1
524	0			0
525	1	1	6.13958	0
526	0			0
527	0		6.28709	1
528	0		5.96194	1
529	0			0
530	0		5.92367	1
531	0		5.42415	0
532	0			0
533	0		5.93632	0
534	0		6.00967	0
535	0		6.13225	1
536	0		6.31512	1
537	0			0
538	0			0
539	0		6.02352	0
540	0			0
541	0		6.01474	0
542	0		6.03409	0
543	0		6.00007	0
544	1	256		0
545	0		6.34796	0
546	0			0
547	0		6.12651	1
548	0		5.93073	0
549	0		6.26595	0
550	0			0
551	0		5.90122	0
552	0		6.01987	0
553	0		6.046	0
554	0		6.17237	1
555	0			0
556	0		6.11193	0
557	0			0
558	0		5.9668	1
559	0		6.32055	1
560	0			0
561	0		5.96295	0
562	0			0
563	0		5.9034	0
564	0			0
565	0		6.25815	0
566	0		6.06345	0
567	0		6.12199	1
568	0			0
569	0			0
570	0		6.00204	0
571	0			0
572	0		6.2262	1
573	0		6.01991	0
574	0			0
575	0		5.98621	0
576	0			0
577	0		6.15359	1
578	0			0
579	0		6.06134	0
580	0			0
581	0		6.16655	1
582	0		5.99194	1
583	0			0
584	0		5.93058	0
585	0		6.15186	1
586	0		6.03928	0
587	0		6.03479	1
588	1	1	6.02213	1
589	0		6.00968	0
590	0		6.18797	0
591	0			0
592	0		5.95249	0
593	0		5.86551	0
594	0		6.39016	1
595	0		5.95845	0
596	0		6.04286	1
597	0			0
598	0		6.04316	0
599	0			0
600	1	69		0
601	0			0
602	0			0
603	0			0
604	0		5.79247	0
605	0		6.20681	1
606	0		6.0607	1
607	0			0
608	0		6.11073	0
609	0			0
610	0			0
611	0			0
612	0		6.20517	0
613	0		6.25293	1
614	0		6.06038	0
615	0			0
616	0		5.9657	0
617	0		6.30944	1
618	0		6.17116	0
619	0		6.11365	0
620	0		6.07716	1
621	0		6.24167	0
622	0			0
623	0			0
624	0		6.22105	0
625	0			0
626	0		6.02131	1
627	0			0
628	0		6.23281	1
629	0		6.04603	0
630	0		5.90577	0
631	0		5.95125	0
632	0			0
633	0		6.09285	0
634	1	0	5.96752	1
635	0		5.70699	0
636	0			0
637	0		6.25547	1
638	0			1
639	0		6.20105	0
640	0		6.14653	0
641	0		6.0191	0
642	0		5.95077	0
643	0		5.92518	1
644	0		6.26776	0
645	0		6.17437	0
646	0		6.02463	0
647	0			0
648	0		6.02592	0
649	0			0
650	0		5.84154	0
651	0			0
652	0		6.28682	1
653	0		6.03594	0
654	0		5.77014	0
655	0			0
656	0		5.82034	0
657	0			0
658	0		6.22611	1
659	0			0
660	0		6.157	0
661	0		5.91897	0
662	1	2	6.00226	0
663	0		6.00542	0
664	0		5.92595	1
665	0			0
666	0		6.00623	0
667	0		5.98218	0
668	0		6.12463	0
669	0		6.0491	0
670	0			0
671	0			0
672	0		6.15216	0
673	0		6.12399	1
674	0		6.52596	1
675	0			0
676	0		5.95621	0
677	0		6.31574	0
678	0		6.1136	0
679	0		5.9889	0
680	0			0
681	0			0
682	0			0
683	0			0
684	0			0
685	0			0
686	0		6.0265	0
687	0		6.38061	0
688	0		6.02317	0
689	0		5.8912	0
690	0		6.02085	0
691	0		6.1009	0
692	0		6.09459	0
693	0			0
694	0		5.98329	0
695	0		6.0895	1
696	0		6.22113	0
697	0		6.09661	0
698	0			0
699	0		6.08029	0
700	0		5.95756	0
701	1	121		0
702	0		5.99813	0
703	0		5.97933	0
704	0		6.03603	0
705	0			0
706	0		6.03526	0
707	0		6.35022	1
708	0		6.02376	0
709	0			0
710	0		6.16639	1
711	0			0
712	0		5.96838	0
713	0		5.90626	0
714	0		6.41813	0
715	0		5.95057	0
716	0		6.29864	0
717	0		6.25733	1
718	1	54		1
719	0		6.10031	0
720	0		5.94987	1
721	0		6.15563	0
722	0			0
723	0			0
724	1	0	6.13825	0
725	0		5.81473	0
726	0		5.87488	0
727	0		6.33958	0
728	0		6.25532	1
729	0		6.1761	0
730	0		6.27063	0
731	0		6.02541	0
732	0			0
733	0			0
734	0		6.08015	0
735	0		6.26689	0
736	0		6.21732	0
737	0		6.55081	1
738	0			0
739	0		6.22461	0
740	0			0
741	0		5.88829	0
742	0		6.20423	0
743	0		6.01915	0
744	0		6.09063	0
745	0		6.11607	0
746	0			0
747	0		6.14513	0
748	0			0
749	0		6.10937	0
750	0			0
751	0		6.10908	0
752	0		6.08022	0
753	0			0
754	0			0
755	0		5.83373	0
756	0			0
757	0		6.15702	0
758	0			0
759	0		6.07011	0
760	0			0
761	0		6.06406	0
762	0		6.23723	0
763	0			0
764	0		6.06912	0
765	0		6.08745	1
766	0			0
767	0		6.1719	0
768	0			0
769	0			0
770	0			0
771	0			0
772	0			0
773	0		6.09057	0
774	0		6.14662	1
775	0		6.2173	0
776	0			0
777	0		6.0126	0
778	0			0
779	0			0
780	0			0
781	0			0
782	0		6.37219	0
783	0			0
784	0		6.12317	1
785	0		6.02057	0
786	0		6.1499	1
787	0		6.1499	1
788	0		5.93801	1
789	0		6.21966	0
790	0		6.10085	0
791	0		6.00576	0
792	0		5.97065	0
793	0			0
794	1	440		0
795	0		6.21693	0
796	0			0
797	0		6.14606	0
798	0			0
799	1	47		0
800	0			0
801	0			0
802	0			0
803	0			0
804	0		6.13442	0
805	0		5.77376	0
806	0		5.95069	0
807	0			0
808	0			0
809	0		6.36075	1
810	0		5.48672	0
811	0			0
812	0		5.76772	0
813	0			0
814	0			0
815	0		5.91382	0
816	0		6.15378	0
817	0		6.42805	1
818	0		6.13678	0
819	0			0
820	0		5.94823	1
821	1	433		0
822	0		6.26144	1
823	0		6.17998	0
824	0		6.42094	1
825	0		5.96859	0
826	0			0
827	0			0
828	0		6.16508	1
829	0		5.79472	0
830	0			0
831	0		5.866	0
832	0			0
833	0		6.21566	1
834	1	371		0
835	0			0
836	0			0
837	0			0
838	0		5.95839	0
839	0			0
840	0		6.23736	0
841	1	0		0
842	0		6.00958	1
843	0		5.82377	0
844	1	27	6.14219	0
845	0		6.18167	1
846	0		6.00379	0
847	0		5.93599	0
848	0			0
849	0			0
850	0		6.02735	0
851	0			0
852	0		6.16679	0
853	0		6.2474	1
854	0		4.9494	0
855	0		6.14681	0
856	0		6.14681	0
857	0			0
858	0			0
859	0		6.16728	0
860	0			0
861	0		5.76621	0
862	0		5.85363	0
863	0		5.94107	0
864	0			0
865	0			0
866	0		6.11919	0
867	0		5.92648	1
868	0		6.04468	0
869	0		6.39789	1
870	0		5.67395	0
871	1	0		0
872	0			0
873	0		6.06971	1
874	0		6.04774	0
875	0		6.31021	0
876	0			0
877	0		5.97028	0
878	0		6.1264	0
879	0			0
880	0			0
881	0			0
882	0			1
883	1	35		0
884	0		5.91489	0
885	0			0
886	0		6.16713	1
887	0			0
888	0		6.08854	0
889	0			0
890	0		6.21533	0
891	0		6.05504	0
892	0			0
893	0			0
894	0			0
895	0			0
896	0			0
897	0			0
898	0		5.97754	0
899	0		6.23479	0
900	0			0
901	0		5.77306	1
902	0			0
903	0			0
904	0		6.12347	0
905	0		5.94978	0
906	0			0
907	0		5.98998	0
908	0		6.12615	0
909	0		5.99258	1
910	1			0
911	1	25		0
912	0			0
913	0		6.0807	0
914	0			0
915	0		5.96666	0
916	0			0
917	0		5.97607	0
918	0			0
919	0		6.13319	1
920	0		6.11764	1
921	0			0
922	0		6.1734	0
923	0		5.92153	0
924	0			0
925	0		6.0292	0
926	0		5.87816	0
927	1	1	6.30378	1
928	0		5.98893	0
929	0		5.96429	0
930	0			0
931	0		6.14009	0
932	1	139	6.1734	0
933	0			0
934	0		6.15602	0
935	0			0
936	0		5.92209	1
937	0		5.93758	0
938	0			0
939	0			0
940	0			0
941	0		6.10586	0
942	0			0
943	0		6.14447	0
944	0		6.18409	0
945	0		6.09281	0
946	0		5.89625	0
947	0			0
948	0		6.13549	0
949	0		6.05085	0
950	0			0
951	0			0
952	0		6.01256	0
953	0		5.956	0
954	0			0
955	0		5.8947	0
956	0		6.18208	0
957	0			0
958	0		6.05022	0
959	0		6.14132	0
960	0		6.12607	1
961	0			0
962	0		6.14491	0
963	0		6.0621	0
964	0		5.93225	0
965	0		6.03594	0
966	0			0
967	0			0
968	0		6.39141	1
969	0			0
970	0		5.9788	0
971	0			0
972	0			0
973	0			0
974	0			0
975	0		6.01387	1
976	0		6.03616	0
977	0		5.83917	0
978	0		6.06611	0
979	0		6.19447	0
980	0			0
981	0		5.9726	0
982	0		6.19838	1
983	0			0
984	0		5.94257	0
985	0			0
986	0			0
987	0			0
988	0		6.01646	0
989	0		6.50437	1
990	0		6.06794	0
991	0			0
992	0			0
993	0			0
994	0		6.29746	0
995	0			0
996	0			0
997	0			0
998	0			0
999	0			0
1000	0		6.18473	0
1001	0			0
1002	0		6.08481	1
1003	0		6.00777	0
1004	0			0
1005	0		6.17431	1
1006	0		6.14453	0
1007	0			0
1008	0		6.09345	0
1009	0		6.04627	0
1010	0		6.18551	0
1011	0			0
1012	0			0
1013	0			0
1014	0		5.94033	1
1015	0		6.35307	0
1016	0			0
1017	0		5.86859	0
1018	0		5.77155	1
1019	0		6.14814	0
1020	0			0
1021	0		6.06183	0
1022	0		6.18995	0
1023	0			0
1024	0			0
1025	0			0
1026	0		6.14817	0
1027	0			0
1028	0			0
1029	0		6.191	0
1030	0			0
1031	0		6.09513	0
1032	0		6.04945	0
1033	0		6.13069	0
1034	0			0
1035	0			0
1036	0		6.16449	0
1037	0		6.10715	0
1038	0		6.06655	0
1039	0		6.16267	0
1040	1			0
1041	0		6.26683	0
1042	0		5.94532	0
1043	0		6.22947	1
1044	0		6.08112	0
1045	0		6.04448	0
1046	0		6.31468	0
1047	0		6.06201	0
1048	1	1		0
1049	0		6.03625	0
1050	0			0
1051	0		5.93127	0
1052	0			0
1053	0			0
1054	0		5.72048	0
1055	0		5.87844	1
1056	0			0
1057	0		5.94584	0
1058	0			0
1059	0			1
1060	0		5.87345	0
1061	0			1
1062	0			0
1063	0			0
1064	0		5.8875	0
1065	0		6.03627	0
1066	1	0	5.79905	0
1067	0			0
1068	0			0
1069	0			0
1070	0			0
1071	0			0
1072	0		5.83058	0
1073	0		6.08418	1
1074	0			0
1075	0			0
1076	0		5.84456	0
1077	0		6.07934	1
1078	0			0
1079	0		5.95667	1
1080	0			0
1081	0		6.09156	1
1082	0			0
1083	0			0
1084	0			0
1085	0		5.98295	0
1086	0			0
1087	0			0
1088	0			0
1089	0			0
1090	0		5.7972	0
1091	0		5.67971	1
1092	0		5.79258	0
1093	0		5.92349	0
1094	0		5.80272	0
1095	0		5.87761	0
1096	0			0
1097	0		5.83322	0
1098	0		5.91485	0
1099	0			0
1100	0			0
1101	0			0
1102	0		5.86675	0
1103	0		5.86507	0
1104	0		5.97053	0
1105	0		6.02464	0
1106	0		5.8018	0
1107	0		5.95265	0
1108	0			0
1109	0			0
1110	0		6.05174	0
1111	0			0
1112	0		5.99325	1
1113	0			0
1114	0		6.01145	1
1115	0		5.8297	0
1116	0			0
1117	0			0
1118	0			0
1119	0		5.98367	0
1120	0		5.95039	0
1121	0		5.94584	0
1122	0			0
1123	0		6.10407	1
1124	0		6.0195	1
1125	0			0
1126	0		5.94812	1
1127	0		6.04168	0
1128	0		6.03559	0
1129	0		5.83322	0
1130	0		5.92193	0
1131	0		6.11218	0
1132	0		6.06198	1
1133	0		6.13794	1
1134	0		6.06234	1
1135	0			0
1136	0		6.24118	1
1137	0		5.92115	1
1138	1	0	5.96313	0
1139	0		6.07346	1
1140	0		5.94736	1
1141	0			0
1142	0		4.39794	0
1143	0		5.84614	0
1144	0		6.18522	1
1145	0		6.01494	1
1146	1	807	5.94303	1
1147	0		6.09589	0
1148	0		5.97126	0
1149	1	2	6.73471	1
1150	0			0
1151	0		6.08367	0
1152	0		5.81991	0
1153	0		5.66407	0
1154	0		5.923	0
1155	0			0
1156	0			0
1157	0			0
1158	0			0
1159	0			0
1160	0			0
1161	0		6.21761	1
1162	0		5.9077	0
1163	0		6.42748	1
1164	0			0
1165	0		5.7972	0
1166	0		5.95241	0
1167	0		5.93127	0
1168	0			0
1169	0			0
1170	0		6.006	0
1171	0		6.1085	1
1172	0			0
1173	0		6.00864	0
1174	0			0
1175	0			0
1176	1	82	6.27576	1
1177	0			0
1178	0			0
1179	0		5.99375	0
1180	0			0
1181	0			0
1182	0		6.14489	0
1183	0		6.16433	0
1184	0			0
1185	0		6.15516	0
1186	0		6.41338	0
1187	1	8	6.0774	0
1188	0		5.90182	0
1189	0			0
1190	0		6.33623	0
1191	0			0
1192	0		6.39909	0
1193	0			0
1194	0			0
1195	0		5.87414	0
1196	0		5.81129	0
1197	0		6.20622	1
1198	0			0
1199	0			0
1200	0		5.98219	0
1201	0			0
1202	0			0
1203	0			0
1204	0		5.96718	0
1205	1	266	5.92222	0
1206	0			0
1207	0		6.08723	0
1208	0			0
1209	0		6.16777	0
1210	0		6.0246	0
1211	0		6.02124	0
1212	0		6.0722	0
1213	1	0	6.34059	0
1214	0		6.18577	0
1215	0			0
1216	0		6.07625	0
1217	0		6.065	0
1218	0		5.95748	1
1219	0		6.2065	1
1220	0			0
1221	0			0
1222	0			0
1223	0			0
1224	0			0
1225	0		5.99748	0
1226	0			0
1227	0			0
1228	0			0
1229	0			0
1230	0			0
1231	0			0
1232	0		6.05886	1
1233	0			0
1234	0			0
1235	0		6.21186	1
1236	0			0
1237	0		5.94918	0
1238	0			0
1239	0			0
1240	0			0
1241	0		5.64439	0
1242	0			0
1243	0			0
1244	0		6.1714	1
1245	1	0		0
1246	0			0
1247	0			0
1248	0			0
1249	0		5.86403	0
1250	0			0
1251	0			0
1252	0		5.93305	1
1253	0		6.36583	0
1254	0			0
1255	0		6.12443	0
1256	0			0
1257	1	280	6.10862	1
1258	0			0
1259	0			0
1260	0			0
1261	0			0
1262	0			0
1263	0			0
1264	0		6.1333	1
1265	0			0
1266	0		6.16817	1
1267	0			0
1268	0			0
1269	0			0
1270	0			0
1271	0			0
1272	0			0
1273	0			0
1274	0			0
1275	0			0
1276	0		6.08805	1
1277	0			0
1278	0			0
1279	0		4.39794	1
1280	0			0
1281	0			0
1282	0			1
1283	0			0
1284	0			0
1285	0			0
1286	0			0
1287	0			0
1288	0			0
1289	0			0
1290	0		6.0599	1
1291	1	2		0
1292	0			0
1293	0			0
1294	0			1
1295	0			0
1296	0			0
1297	0			0
1298	0			1
1299	0			0
1300	0			0
1301	0			1
1302	1	6		1
1303	0			0
1304	0			0
1305	1	2		0
1306	0			0
1307	1	23		0
1308	0			0
1309	0			0
1310	0			1
1311	0		5.92765	1
1312	0			0
1313	0			0
1314	0			0
1315	0			0
1316	0			0
1317	0			0
1318	0			0
1319	0			0
1320	0			1
1321	0			0
1322	0			0
1323	0			0
1324	0			0
1325	0			0
1326	0			1
1327	0			1
1328	0			0
1329	0			0
1330	0			0
1331	0			0
1332	0			0
1333	0			1
1334	1	0	5.80277	1
1335	0			0
1336	0			0
1337	0			0
1338	0			0
1339	0			0
1340	0			0
1341	0			0
1342	0			0
1343	0			0
1344	0			0
1345	0			0
1346	0			0
1347	0			0
1348	0			0
1349	0			0
1350	0			0
1351	0			1
1352	0			0
1353	0		6.26244	1
1354	0			1
1355	0			0
1356	0		6.15841	1
1357	0			0
1358	0			0
1359	0			1
1360	0			0
1361	0			1
1362	0			1
1363	0			0
1364	0			0
1365	0			0
1366	1	4		0
1367	0			0
1368	0			0
1369	0			0
1370	0			0
1371	0			0
1372	0			0
1373	0			0
1374	0			0
1375	0			1
1376	0			0
1377	0			0
1378	0			0
1379	0			0
1380	0			0
1381	0			1
1382	0			0
1383	0			0
1384	0			0
1385	0			0
1386	0			0
1387	0			0
1388	0		6.02467	1
1389	0			0
1390	0			0
1391	0			0
1392	1	87		0
1393	0			0
1394	0			0
1395	0		4.39794	1
1396	0			0
1397	0			0
1398	0			1
1399	0			0
1400	0			0
1401	0		6.30288	1
1402	0			0
1403	0			0
1404	0			0
1405	0			0
1406	0		5.9778	0
1407	0			0
1408	0		5.89228	1
1409	0			0
1410	0			0
1411	1	188	6.13621	1
1412	0			0
1413	0			0
1414	0		6.28478	1
1415	0			0
1416	1	0		0
1417	1	0		0
1418	0			0
1419	0			0
1420	0			0
1421	0			0
1422	0			0
1423	0			0
1424	0			0
1425	0		5.99635	0
1426	0			0
1427	0			0
1428	0			0
1429	0			0
1430	0			0
1431	0			1
1432	0			0
1433	0			0
1434	0			0
1435	0		6.41844	0
1436	0			0
1437	1	154		0
1438	0		6.08416	0
1439	0			0
1440	0			0
1441	0			0
1442	0		6.05596	1
1443	0		6.12198	1
1444	0			0
1445	0			0
1446	0			0
1447	0			0
1448	0		6.12771	1
1449	0			0
1450	0			0
1451	0			1
1452	0			0
1453	0			0
1454	0			0
1455	0			0
1456	0			0
1457	0			0
1458	0			1
1459	0		6.03829	0
1460	0			0
1461	0			0
1462	0		6.06236	1
1463	0			1
1464	0			1
1465	0			0
1466	0		6.01907	0
1467	0			1
1468	0			0
1469	0			0
1470	0			0
1471	0			0
1472	0			0
1473	0			0
1474	0			0
1475	0			0
1476	0			0
1477	0			0
1478	0			0
1479	0			0
1480	0			0
1481	0			0
1482	0			0
1483	0			0
1484	0			0
1485	0			0
1486	0			0
1487	0			0
1488	0			1
1489	0			0
1490	0			1
1491	0			0
1492	0			0
1493	0			0
1494	0			0
1495	0			0
1496	0			0
1497	0			0
1498	0			0
1499	0			1
1500	0			0
1501	0			0
1502	0			0
1503	0			0
1504	0			0
1505	0			0
1506	0			0
1507	0			0
1508	0			0
1509	0			0
1510	0			0
1511	0			0
1512	0			0
1513	0			0
1514	0			1
1515	0			0
1516	0			0
1517	1	9		0
1518	0			0
1519	0			0
1520	0		6.09082	1
1521	0			1
1522	0			0
1523	0		6.04185	0
1524	1	250		0
1525	0			0
1526	0			0
1527	0			0
1528	0			0
1529	0			1
1530	0			1
1531	0			0
1532	0			1
1533	0			1
1534	0			1
1535	0			0
1536	0		5.97783	0
1537	0			0
1538	0			0
1539	0			0
1540	0			0
1541	0			0
1542	0			0
1543	0		5.81813	1
1544	0			0
1545	0			0
1546	0			1
1547	0			0
1548	1	130		0
1549	0			0
1550	0			0
1551	0			0
1552	0			0
1553	0			0
1554	0			1
1555	0		6.34121	0
1556	0			1
1557	0			0
1558	0			0
1559	0			1
1560	0			1
1561	0			0
1562	0			0
1563	0			0
1564	0			0
1565	0			0
1566	0			0
1567	0			0
1568	0			0
1569	0			0
1570	0		5.97638	0
1571	0			0
1572	0			0
1573	0			1
1574	0		5.77573	1
1575	0			1
1576	0			0
1577	0			1
1578	0			0
1579	0			0
1580	0		5.79417	1
1581	0			0
1582	0		6.0319	1
1583	0			0
1584	0			0
1585	0			0
1586	0	774	6.01065	1
1587	0			0
1588	0			0
1589	0			0
1590	0			0
1591	0			1
1592	0			0
1593	0		5.7579	1
1594	0			0
1595	0			0
1596	0			0
1597	0			0
1598	0			0
1599	0			0
1600	0			0
1601	0			0
1602	0		6.12034	1
1603	0		6.3687	1
1604	1	49		0
1605	0			0
1606	1	270		0
1607	0			0
1608	0			0
1609	0			0
1610	1	155		0
1611	0		6.12089	0
1612	0		6.23889	0
1613	0			0
1614	0			0
1615	0			0
1616	0		6.44921	0
1617	0		5.70601	0
1618	0		5.84501	0
1619	0			0
1620	0		5.9105	0
1621	0		6.11235	1
1622	0		6.11235	1
1623	0			0
1624	0			0
1625	0			0
1626	0			0
1627	0			0
1628	0			0
1629	0			1
1630	0		5.98051	0
1631	1			1
1632	0		6.01537	0
1633	0			0
1634	0		5.28771	1
1635	0		5.28771	1
1636	0		5.9898	0
1637	0			1
1638	1	19	6.15507	1
1639	0			0
1640	0			0
1641	0			0
1642	0			0
1643	0			0
1644	0		5.94669	1
1645	0			0
1646	0			0
1647	0			0
1648	0			0
1649	0			1
1650	0			0
1651	1	561		1
1652	0			0
1653	0			0
1654	0			0
1655	0			0
1656	0			0
1657	0			0
1658	0		5.93862	1
1659	0			1
1660	0			0
1661	0			0
1662	0			0
1663	0		6.15238	1
1664	0			1
1665	1	4		0
1666	0		5.91843	0
1667	0			0
1668	0			0
1669	0			0
1670	0			0
1671	0			1
1672	0			0
1673	0			0
1674	0			0
1675	0		5.68225	0
1676	0			0
1677	0			0
1678	1	255	5.85497	0
1679	0		5.70694	0
1680	0			0
1681	0			0
1682	0			0
1683	0			0
1684	0			0
1685	0			0
1686	0		5.85985	1
1687	0			0
1688	0			0
1689	0			0
1690	0			0
1691	0			0
1692	0		6.12272	1
1693	0			0
1694	0			1
1695	0			0
1696	0			0
1697	1	52		1
1698	0			0
1699	0			0
1700	0			0
1701	0			0
1702	0			0
1703	0			0
1704	0			0
1705	0			0
1706	0		6.15203	0
1707	0			0
1708	1	1		0
1709	0			0
1710	0			0
1711	0			0
1712	0			0
1713	0			0
1714	0			0
1715	0			0
1716	0			0
1717	0			0
1718	0			0
1719	0			0
1720	0			1
1721	0			0
1722	0			0
1723	0			0
1724	0		6.08598	0
1725	0			0
1726	0			0
1727	0			0
1728	0			1
1729	0		6.01439	1
1730	0			0
1731	0			0
1732	0			0
1733	1	0		0
1734	0			0
1735	0			0
1736	0			0
1737	0			0
1738	1	94		1
1739	0			1
1740	0			0
1741	0			0
1742	0			0
1743	0			0
1744	0		5.47729	1
1745	0			0
1746	1	7		0
1747	0			0
1748	0		6.27122	0
1749	0			1
1750	0			1
1751	1	2		0
1752	0			0
1753	0			0
1754	0			0
1755	0			0
1756	0			0
1757	0			0
1758	0			0
1759	0			0
1760	0		5.94569	0
1761	0		5.90975	0
1762	0		5.86368	0
1763	0		5.96737	0
1764	0			1
1765	0			1
1766	0			0
1767	0			1
1768	0			0
1769	0			0
1770	0			0
1771	0			0
1772	0		6.11655	0
1773	0			0
1774	0			0
1775	0		5.88859	0
1776	0		5.66463	0
1777	0			0
1778	0			0
1779	0			0
1780	0			1
1781	0			0
1782	0			1
1783	0			0
1784	1	0		0
1785	0			0
1786	0			0
1787	0			1
1788	0			0
1789	0			0
1790	0			0
1791	0			0
1792	0			0
1793	0			0
1794	0			0
1795	0			0
1796	0			0
1797	0			0
1798	0			0
1799	0			0
1800	0			0
1801	1	28		0
1802	0			1
1803	0			0
1804	0			0
1805	0			0
1806	0			0
1807	0			0
1808	0			0
1809	0			0
1810	0			0
1811	0			0
1812	0			0
1813	0			0
1814	0			1
1815	0			0
1816	0			0
1817	0			0
1818	0			0
1819	0		6.24021	0
1820	0			0
1821	0			0
1822	0			0
1823	1	0		0
1824	0			0
1825	0			0
1826	0			0
1827	0			0
1828	0			0
1829	0			0
1830	0			1
1831	0			1
1832	0			0
1833	0			0
1834	0			0
1835	0			0
1836	0			0
1837	0			0
1838	0			0
1839	0		5.85438	0
1840	0			0
1841	0			1
1842	0		5.94779	0
1843	0			1
1844	0		6.27493	0
1845	1	4		1
1846	0			0
1847	0		6.11102	1
1848	0			0
1849	0			0
1850	0			0
1851	0		5.82552	0
1852	0			0
1853	0			0
1854	0			0
1855	0			0
1856	0			0
1857	0			0
1858	0			0
1859	0		6.00745	0
1860	0			0
1861	0			1
1862	0		5.8588	0
1863	0			0
1864	0			1
1865	0		6.17786	1
1866	0		6.03666	0
1867	1	244		0
1868	0			0
1869	0			0
1870	1	46		0
1871	0			0
1872	0			1
1873	0			0
1874	0			0
1875	0			0
1876	0			0
1877	0			0
1878	0		4.39794	0
1879	0			0
1880	0			0
1881	0			0
1882	1	19	6.0599	0
1883	0			0
1884	0		5.90326	0
1885	0			0
1886	0			0
1887	0			0
1888	0			0
1889	0			0
1890	0			0
1891	0			0
1892	0		6.01285	0
1893	0		6.11015	1
1894	0		6.16709	1
1895	0			0
1896	0			0
1897	0			1
1898	0			0
1899	0			0
1900	1	83	5.95953	0
1901	0			0
1902	0			0
1903	0			0
1904	0			0
1905	0			0
1906	0			0
1907	0		5.58518	0
1908	0		5.99454	0
1909	0		6.08481	0
1910	0			0
1911	0		5.96439	1
1912	0			0
1913	1	0		0
1914	0			0
1915	0		5.60235	0
1916	0			0
1917	0		6.1399	1
1918	0		6.03403	0
1919	0			0
1920	0		6.23474	0
1921	0		6.04805	0
1922	0			0
1923	0		6.15672	1
1924	1	57		0
1925	0		5.92511	0
1926	0		6.01226	1
1927	0			0
1928	0			0
1929	0		6.37458	1
1930	0			0
1931	0		6.14893	1
1932	0			0
1933	0			0
1934	0			0
1935	0			0
1936	0			0
1937	0			0
1938	0		6.05126	0
1939	1	0	6.34092	1
1940	0			0
1941	0			0
1942	0		6.13617	0
1943	0			0
1944	0		6.10109	0
1945	0		5.99981	0
1946	0			0
1947	0			0
1948	0		6.03984	0
1949	0			0
1950	0		5.84655	0
1951	0		5.85131	0
1952	0			0
1953	0			0
1954	0			0
1955	0		6.13079	1
1956	0		6.13953	0
1957	0		6.20096	1
1958	0			0
1959	0			0
1960	1	0	6.19444	0
1961	0		5.94359	0
1962	0			0
1963	1	435	6.08028	0
1964	0			0
1965	0			0
1966	0			0
1967	0			0
1968	0		6.12573	0
1969	0		5.9483	0
1970	0			0
1971	0		6.11913	0
1972	0		5.9677	0
1973	1	1	5.99098	1
1974	0			1
1975	0		6.134	1
1976	0		5.82053	0
1977	0		6.00347	0
1978	0		6.2045	0
1979	0			0
1980	0			0
1981	0		6.07291	1
1982	0		6.0554	0
1983	0		6.09904	0
1984	0			0
1985	0			0
1986	0		6.12439	0
1987	0			0
1988	0			0
1989	0			0
1990	0			0
1991	0			0
1992	1	3	5.95057	0
1993	0			0
1994	0		5.98043	0
1995	0			0
1996	0			0
1997	0			0
1998	0			0
1999	0			0
[truncated: 2,728 more rows]

## Sheet: Figure 1G
childid	died	lengthofsurvival	hiv_mum	cmv_categories
1	0		0	5
2	0		0	5
3	0		0	5
4	1	372	0	5
5	0		0	5
6	0		0	5
7	0		0	5
8	0		0	5
9	0		0	5
10	0		0	5
11	0		0	5
12	0		0	5
13	0		1	0
14	0		1	0
15	0		0	5
16	1	1	0	5
17	0		0	5
18	0		0	5
19	0		0	5
20	0		0	5
21	0		1	0
22	0		0	5
23	0		0	5
24	0		0	5
25	0		0	5
26	0		1	2
27	0		0	5
28	0		0	5
29	0		1	0
30	0		0	5
31	0		1	0
32	0		0	5
33	0		0	5
34	1	2	0	5
35	0		0	5
36	0		0	5
37	0		0	5
38	0		0	5
39	0		0	5
40	1	49	0	5
41	0		0	5
42	0		0	5
43	0		0	5
44	0		0	5
45	0		0	5
46	0		0	5
47	0		0	5
48	0		1	2
49	0		0	5
50	0		0	5
51	0		1	99
52	0		0	5
53	0		0	5
54	0		0	5
55	0		0	5
56	0		0	5
57	0		0	5
58	0		0	5
59	0		0	5
60	0		0	5
61	0		0	5
62	0		0	5
63	0		0	5
64	0		0	5
65	0		0	5
66	0		0	5
67	1	2	0	5
68	0		0	5
69	0		0	5
70	0		0	5
71	0		1	2
72	0		0	5
73	0		0	5
74	0		0	5
75	0		0	5
76	0		0	5
77	0		0	5
78	0		0	5
79	0		0	5
80	0		0	5
81	0		0	5
82	0		0	5
83	0		0	5
84	0		1	0
85	0		0	5
86	0		0	5
87	0		0	5
88	0		0	5
89	0		0	5
90	0		0	5
91	0		0	5
92	0		0	5
93	0		0	5
94	0		1	2
95	0		0	5
96	0		0	5
97	0		0	5
98	0		1	2
99	0		0	5
100	0		0	5
101	0		0	5
102	1	289	0	5
103	0		0	5
104	0		0	5
105	0		0	5
106	0		0	5
107	0		0	5
108	0		0	5
109	0		0	5
110	0		0	5
111	0		0	5
112	0		0	5
113	0		0	5
114	0		0	5
115	0		0	5
116	0		0	5
117	0		1	99
118	0		0	5
119	0		1	0
120	0		0	5
121	0		0	5
122	0		0	5
123	0		0	5
124	0		0	5
125	1	325	0	5
126	0		0	5
127	0		0	5
128	0		1	0
129	0		1	0
130	0		1	0
131	0		0	5
132	0		0	5
133	0		0	5
134	0		0	5
135	0		0	5
136	0		0	5
137	0		1	0
138	0		0	5
139	0		0	5
140	0		0	5
141	0		0	5
142	1	0	0	5
143	0		0	5
144	0		0	5
145	0		0	5
146	0		0	5
147	0		0	5
148	0		0	5
149	0		0	5
150	0		1	0
151	0		0	5
152	0		0	5
153	0		1	0
154	0		0	5
155	0		0	5
156	0		0	5
157	0		0	5
158	0		0	5
159	0		0	5
160	0		0	5
161	0		0	5
162	0		0	5
163	0		0	5
164	0		0	5
165	0		0	5
166	0		0	5
167	0		0	5
168	0		1	2
169	0		0	5
170	0		1	0
171	0		0	5
172	0		0	5
173	0		1	0
174	0		0	5
175	0		0	5
176	0		0	5
177	0		0	5
178	0		1	0
179	0		0	5
180	0		1	0
181	0		0	5
182	0		0	5
183	0		0	5
184	0		0	5
185	1	18	0	5
186	0		0	5
187	0		0	5
188	0		0	5
189	0		0	5
190	1	19	0	5
191	0		0	5
192	0		0	5
193	0		0	5
194	0		1	0
195	1	72	0	5
196	1	369	0	5
197	0		0	5
198	0		0	5
199	0		0	5
200	0		0	5
201	0		0	5
202	0		1	2
203	0		1	2
204	0		1	0
205	0		0	5
206	0		0	5
207	0		0	5
208	0		0	5
209	0		0	5
210	0		0	5
211	0		1	2
212	0		0	5
213	0		0	5
214	0		0	5
215	0		0	5
216	0		0	5
217	0		0	5
218	0		0	5
219	0		0	5
220	1	11	0	5
221	0		1	0
222	0		1	0
223	0		0	5
224	0		0	5
225	0		0	5
226	0		0	5
227	0		0	5
228	0		0	5
229	0		0	5
230	0		0	5
231	0		0	5
232	0		0	5
233	0		1	99
234	0		0	5
235	0		0	5
236	0		0	5
237	0		0	5
238	0		0	5
239	0		0	5
240	0		0	5
241	1	6	0	5
242	0		0	5
243	0		0	5
244	0		0	5
245	0		0	5
246	0		0	5
247	0		0	5
248	0		0	5
249	0		0	5
250	0		0	5
251	0		0	5
252	0		1	0
253	0		0	5
254	0		0	5
255	0		0	5
256	0		0	5
257	0		1	2
258	1	66	1	0
259	0		0	5
260	0		0	5
261	0		0	5
262	0		1	2
263	0		0	5
264	0		0	5
265	0		0	5
266	0		0	5
267	0		0	5
268	0		0	5
269	0		0	5
270	1	61	1	0
271	0		0	5
272	0		0	5
273	0		0	5
274	0		0	5
275	1	3	0	5
276	0		0	5
277	0		0	5
278	0		0	5
279	0		0	5
280	0		0	5
281	0		0	5
282	0		0	5
283	0		0	5
284	0		0	5
285	0		0	5
286	0		1	0
287	1	140	0	5
288	0		0	5
289	0		0	5
290	0		0	5
291	0		0	5
292	0		0	5
293	0		0	5
294	0		0	5
295	0		0	5
296	1	1	0	5
297	0		0	5
298	0		0	5
299	0		0	5
300	0		0	5
301	0		0	5
302	0		0	5
303	0		0	5
304	0		0	5
305	0		1	2
306	0		0	5
307	0		0	5
308	0		0	5
309	0		0	5
310	0		0	5
311	1	43	1	2
312	0		0	5
313	1	0	0	5
314	0		0	5
315	0		0	5
316	0		0	5
317	0		0	5
318	0		0	5
319	0		0	5
320	0		0	5
321	1	1	0	5
322	0		0	5
323	0		0	5
324	0		0	5
325	0		0	5
326	0		0	5
327	0		1	0
328	0		0	5
329	0		0	5
330	0		0	5
331	0		0	5
332	0		0	5
333	0		0	5
334	0		0	5
335	0		0	5
336	0		0	5
337	0		0	5
338	0		0	5
339	0		0	5
340	0		0	5
341	0		0	5
342	0		1	0
343	0		0	5
344	0		0	5
345	0		1	99
346	0		0	5
347	1	26	0	5
348	1	2	0	5
349	0		1	0
350	0		0	5
351	0		0	5
352	0		0	5
353	1	1	0	5
354	0		0	5
355	1	2	0	5
356	0		1	0
357	0		0	5
358	0		0	5
359	0		0	5
360	0		0	5
361	0		0	5
362	0		0	5
363	0		1	0
364	0		0	5
365	0		0	5
366	0		0	5
367	0		0	5
368	0		0	5
369	0		0	5
370	0		0	5
371	0		0	5
372	0		0	5
373	0		0	5
374	0		0	5
375	0		0	5
376	0		0	5
377	1	0	0	5
378	0		1	0
379	0		0	5
380	0		1	99
381	0		0	5
382	0		0	5
383	0		1	99
384	0		1	99
385	0		1	2
386	0		0	5
387	0		0	5
388	0		0	5
389	0		0	5
390	0		0	5
391	0		0	5
392	0		0	5
393	0		0	5
394	0		0	5
395	0		0	5
396	0		0	5
397	0		0	5
398	0		0	5
399	0		0	5
400	0		0	5
401	0		0	5
402	0		0	5
403	0		0	5
404	0		0	5
405	0		0	5
406	0		0	5
407	0		0	5
408	0		0	5
409	0		0	5
410	0		0	5
411	0		0	5
412	0		0	5
413	0		0	5
414	0		0	5
415	0		0	5
416	0		0	5
417	0		0	5
418	0		0	5
419	0		0	5
420	0		0	5
421	0		0	5
422	0		0	5
423	0		0	5
424	0		0	5
425	1	125	0	5
426	0		0	5
427	0		0	5
428	0		0	5
429	0		0	5
430	0		0	5
431	0		0	5
432	0		1	99
433	0		0	5
434	0		0	5
435	0		0	5
436	0		0	5
437	0		1	2
438	0		0	5
439	0		0	5
440	0		1	99
441	0		0	5
442	0		0	5
443	0		0	5
444	0		0	5
445	0		0	5
446	0		0	5
447	0		1	0
448	0		0	5
449	0		1	0
450	0		0	5
451	0		0	5
452	0		0	5
453	1	1	0	5
454	0		0	5
455	0		0	5
456	0		0	5
457	0		0	5
458	0		0	5
459	0		0	5
460	0		0	5
461	1	0	0	5
462	0		0	5
463	0		0	5
464	0		0	5
465	0		0	5
466	0		0	5
467	0		0	5
468	0		1	2
469	0		0	5
470	0		0	5
471	0		0	5
472	0		0	5
473	0		0	5
474	0		0	5
475	0		0	5
476	0		0	5
477	0		0	5
478	0		0	5
479	0		0	5
480	0		0	5
481	0		0	5
482	0		0	5
483	0		0	5
484	0		1	0
485	0		0	5
486	0		0	5
487	0		0	5
488	0		0	5
489	0		0	5
490	0		0	5
491	0		1	0
492	0		0	5
493	0		1	0
494	0		0	5
495	0		0	5
496	0		0	5
497	0		0	5
498	1	0	1	0
499	0		0	5
500	0		0	5
501	0		0	5
502	0		0	5
503	0		0	5
504	0		0	5
505	0		0	5
506	0		0	5
507	0		0	5
508	0		0	5
509	0		1	0
510	0		0	5
511	0		0	5
512	0		0	5
513	0		0	5
514	0		0	5
515	0		0	5
516	0		0	5
517	0		0	5
518	0		0	5
519	0		0	5
520	0		0	5
521	0		0	5
522	0		0	5
523	0		1	0
524	0		0	5
525	1	1	0	5
526	0		0	5
527	0		1	2
528	0		1	0
529	0		0	5
530	0		1	99
531	0		0	5
532	0		0	5
533	0		0	5
534	0		0	5
535	0		1	0
536	0		1	0
537	0		0	5
538	0		0	5
539	0		0	5
540	0		0	5
541	0		0	5
542	0		0	5
543	0		0	5
544	1	256	0	5
545	0		0	5
546	0		0	5
547	0		1	2
548	0		0	5
549	0		0	5
550	0		0	5
551	0		0	5
552	0		0	5
553	0		0	5
554	0		1	0
555	0		0	5
556	0		0	5
557	0		0	5
558	0		1	99
559	0		1	0
560	0		0	5
561	0		0	5
562	0		0	5
563	0		0	5
564	0		0	5
565	0		0	5
566	0		0	5
567	0		1	0
568	0		0	5
569	0		0	5
570	0		0	5
571	0		0	5
572	0		1	0
573	0		0	5
574	0		0	5
575	0		0	5
576	0		0	5
577	0		1	0
578	0		0	5
579	0		0	5
580	0		0	5
581	0		1	0
582	0		1	0
583	0		0	5
584	0		0	5
585	0		1	0
586	0		0	5
587	0		1	0
588	1	1	1	2
589	0		0	5
590	0		0	5
591	0		0	5
592	0		0	5
593	0		0	5
594	0		1	0
595	0		0	5
596	0		1	2
597	0		0	5
598	0		0	5
599	0		0	5
600	1	69	0	5
601	0		0	5
602	0		0	5
603	0		0	5
604	0		0	5
605	0		1	2
606	0		1	2
607	0		0	5
608	0		0	5
609	0		0	5
610	0		0	5
611	0		0	5
612	0		0	5
613	0		1	2
614	0		0	5
615	0		0	5
616	0		0	5
617	0		1	2
618	0		0	5
619	0		0	5
620	0		1	0
621	0		0	5
622	0		0	5
623	0		0	5
624	0		0	5
625	0		0	5
626	0		1	0
627	0		0	5
628	0		1	0
629	0		0	5
630	0		0	5
631	0		0	5
632	0		0	5
633	0		0	5
634	1	0	1	0
635	0		0	5
636	0		0	5
637	0		1	0
638	0		1	99
639	0		0	5
640	0		0	5
641	0		0	5
642	0		0	5
643	0		1	0
644	0		0	5
645	0		0	5
646	0		0	5
647	0		0	5
648	0		0	5
649	0		0	5
650	0		0	5
651	0		0	5
652	0		1	2
653	0		0	5
654	0		0	5
655	0		0	5
656	0		0	5
657	0		0	5
658	0		1	0
659	0		0	5
660	0		0	5
661	0		0	5
662	1	2	0	5
663	0		0	5
664	0		1	0
665	0		0	5
666	0		0	5
667	0		0	5
668	0		0	5
669	0		0	5
670	0		0	5
671	0		0	5
672	0		0	5
673	0		1	0
674	0		1	0
675	0		0	5
676	0		0	5
677	0		0	5
678	0		0	5
679	0		0	5
680	0		0	5
681	0		0	5
682	0		0	5
683	0		0	5
684	0		0	5
685	0		0	5
686	0		0	5
687	0		0	5
688	0		0	5
689	0		0	5
690	0		0	5
691	0		0	5
692	0		0	5
693	0		0	5
694	0		0	5
695	0		1	2
696	0		0	5
697	0		0	5
698	0		0	5
699	0		0	5
700	0		0	5
701	1	121	0	5
702	0		0	5
703	0		0	5
704	0		0	5
705	0		0	5
706	0		0	5
707	0		1	2
708	0		0	5
709	0		0	5
710	0		1	0
711	0		0	5
712	0		0	5
713	0		0	5
714	0		0	5
715	0		0	5
716	0		0	5
717	0		1	0
718	1	54	1	0
719	0		0	5
720	0		1	0
721	0		0	5
722	0		0	5
723	0		0	5
724	1	0	0	5
725	0		0	5
726	0		0	5
727	0		0	5
728	0		1	0
729	0		0	5
730	0		0	5
731	0		0	5
732	0		0	5
733	0		0	5
734	0		0	5
735	0		0	5
736	0		0	5
737	0		1	0
738	0		0	5
739	0		0	5
740	0		0	5
741	0		0	5
742	0		0	5
743	0		0	5
744	0		0	5
745	0		0	5
746	0		0	5
747	0		0	5
748	0		0	5
749	0		0	5
750	0		0	5
751	0		0	5
752	0		0	5
753	0		0	5
754	0		0	5
755	0		0	5
756	0		0	5
757	0		0	5
758	0		0	5
759	0		0	5
760	0		0	5
761	0		0	5
762	0		0	5
763	0		0	5
764	0		0	5
765	0		1	0
766	0		0	5
767	0		0	5
768	0		0	5
769	0		0	5
770	0		0	5
771	0		0	5
772	0		0	5
773	0		0	5
774	0		1	0
775	0		0	5
776	0		0	5
777	0		0	5
778	0		0	5
779	0		0	5
780	0		0	5
781	0		0	5
782	0		0	5
783	0		0	5
784	0		1	2
785	0		0	5
786	0		1	0
787	0		1	0
788	0		1	0
789	0		0	5
790	0		0	5
791	0		0	5
792	0		0	5
793	0		0	5
794	1	440	0	5
795	0		0	5
796	0		0	5
797	0		0	5
798	0		0	5
799	1	47	0	5
800	0		0	5
801	0		0	5
802	0		0	5
803	0		0	5
804	0		0	5
805	0		0	5
806	0		0	5
807	0		0	5
808	0		0	5
809	0		1	0
810	0		0	5
811	0		0	5
812	0		0	5
813	0		0	5
814	0		0	5
815	0		0	5
816	0		0	5
817	0		1	0
818	0		0	5
819	0		0	5
820	0		1	2
821	1	433	0	5
822	0		1	2
823	0		0	5
824	0		1	0
825	0		0	5
826	0		0	5
827	0		0	5
828	0		1	0
829	0		0	5
830	0		0	5
831	0		0	5
832	0		0	5
833	0		1	0
834	1	371	0	5
835	0		0	5
836	0		0	5
837	0		0	5
838	0		0	5
839	0		0	5
840	0		0	5
841	1	0	0	5
842	0		1	0
843	0		0	5
844	1	27	0	5
845	0		1	0
846	0		0	5
847	0		0	5
848	0		0	5
849	0		0	5
850	0		0	5
851	0		0	5
852	0		0	5
853	0		1	0
854	0		0	5
855	0		0	5
856	0		0	5
857	0		0	5
858	0		0	5
859	0		0	5
860	0		0	5
861	0		0	5
862	0		0	5
863	0		0	5
864	0		0	5
865	0		0	5
866	0		0	5
867	0		1	2
868	0		0	5
869	0		1	2
870	0		0	5
871	1	0	0	5
872	0		0	5
873	0		1	0
874	0		0	5
875	0		0	5
876	0		0	5
877	0		0	5
878	0		0	5
879	0		0	5
880	0		0	5
881	0		0	5
882	0		1	99
883	1	35	0	5
884	0		0	5
885	0		0	5
886	0		1	0
887	0		0	5
888	0		0	5
889	0		0	5
890	0		0	5
891	0		0	5
892	0		0	5
893	0		0	5
894	0		0	5
895	0		0	5
896	0		0	5
897	0		0	5
898	0		0	5
899	0		0	5
900	0		0	5
901	0		1	2
902	0		0	5
903	0		0	5
904	0		0	5
905	0		0	5
906	0		0	5
907	0		0	5
908	0		0	5
909	0		1	0
910	1		0	5
911	1	25	0	5
912	0		0	5
913	0		0	5
914	0		0	5
915	0		0	5
916	0		0	5
917	0		0	5
918	0		0	5
919	0		1	2
920	0		1	2
921	0		0	5
922	0		0	5
923	0		0	5
924	0		0	5
925	0		0	5
926	0		0	5
927	1	1	1	2
928	0		0	5
929	0		0	5
930	0		0	5
931	0		0	5
932	1	139	0	5
933	0		0	5
934	0		0	5
935	0		0	5
936	0		1	0
937	0		0	5
938	0		0	5
939	0		0	5
940	0		0	5
941	0		0	5
942	0		0	5
943	0		0	5
944	0		0	5
945	0		0	5
946	0		0	5
947	0		0	5
948	0		0	5
949	0		0	5
950	0		0	5
951	0		0	5
952	0		0	5
953	0		0	5
954	0		0	5
955	0		0	5
956	0		0	5
957	0		0	5
958	0		0	5
959	0		0	5
960	0		1	0
961	0		0	5
962	0		0	5
963	0		0	5
964	0		0	5
965	0		0	5
966	0		0	5
967	0		0	5
968	0		1	2
969	0		0	5
970	0		0	5
971	0		0	5
972	0		0	5
973	0		0	5
974	0		0	5
975	0		1	0
976	0		0	5
977	0		0	5
978	0		0	5
979	0		0	5
980	0		0	5
981	0		0	5
982	0		1	0
983	0		0	5
984	0		0	5
985	0		0	5
986	0		0	5
987	0		0	5
988	0		0	5
989	0		1	2
990	0		0	5
991	0		0	5
992	0		0	5
993	0		0	5
994	0		0	5
995	0		0	5
996	0		0	5
997	0		0	5
998	0		0	5
999	0		0	5
1000	0		0	5
1001	0		0	5
1002	0		1	0
1003	0		0	5
1004	0		0	5
1005	0		1	0
1006	0		0	5
1007	0		0	5
1008	0		0	5
1009	0		0	5
1010	0		0	5
1011	0		0	5
1012	0		0	5
1013	0		0	5
1014	0		1	0
1015	0		0	5
1016	0		0	5
1017	0		0	5
1018	0		1	0
1019	0		0	5
1020	0		0	5
1021	0		0	5
1022	0		0	5
1023	0		0	5
1024	0		0	5
1025	0		0	5
1026	0		0	5
1027	0		0	5
1028	0		0	5
1029	0		0	5
1030	0		0	5
1031	0		0	5
1032	0		0	5
1033	0		0	5
1034	0		0	5
1035	0		0	5
1036	0		0	5
1037	0		0	5
1038	0		0	5
1039	0		0	5
1040	1		0	5
1041	0		0	5
1042	0		0	5
1043	0		1	0
1044	0		0	5
1045	0		0	5
1046	0		0	5
1047	0		0	5
1048	1	1	0	5
1049	0		0	5
1050	0		0	5
1051	0		0	5
1052	0		0	5
1053	0		0	5
1054	0		0	5
1055	0		1	0
1056	0		0	5
1057	0		0	5
1058	0		0	5
1059	0		1	99
1060	0		0	5
1061	0		1	2
1062	0		0	5
1063	0		0	5
1064	0		0	5
1065	0		0	5
1066	1	0	0	5
1067	0		0	5
1068	0		0	5
1069	0		0	5
1070	0		0	5
1071	0		0	5
1072	0		0	5
1073	0		1	0
1074	0		0	5
1075	0		0	5
1076	0		0	5
1077	0		1	2
1078	0		0	5
1079	0		1	0
1080	0		0	5
1081	0		1	0
1082	0		0	5
1083	0		0	5
1084	0		0	5
1085	0		0	5
1086	0		0	5
1087	0		0	5
1088	0		0	5
1089	0		0	5
1090	0		0	5
1091	0		1	0
1092	0		0	5
1093	0		0	5
1094	0		0	5
1095	0		0	5
1096	0		0	5
1097	0		0	5
1098	0		0	5
1099	0		0	5
1100	0		0	5
1101	0		0	5
1102	0		0	5
1103	0		0	5
1104	0		0	5
1105	0		0	5
1106	0		0	5
1107	0		0	5
1108	0		0	5
1109	0		0	5
1110	0		0	5
1111	0		0	5
1112	0		1	0
1113	0		0	5
1114	0		1	0
1115	0		0	5
1116	0		0	5
1117	0		0	5
1118	0		0	5
1119	0		0	5
1120	0		0	5
1121	0		0	5
1122	0		0	5
1123	0		1	0
1124	0		1	0
1125	0		0	5
1126	0		1	0
1127	0		0	5
1128	0		0	5
1129	0		0	5
1130	0		0	5
1131	0		0	5
1132	0		1	0
1133	0		1	0
1134	0		1	0
1135	0		0	5
1136	0		1	2
1137	0		1	0
1138	1	0	0	5
1139	0		1	0
1140	0		1	0
1141	0		0	5
1142	0		0	5
1143	0		0	5
1144	0		1	2
1145	0		1	0
1146	1	807	1	2
1147	0		0	5
1148	0		0	5
1149	1	2	1	2
1150	0		0	5
1151	0		0	5
1152	0		0	5
1153	0		0	5
1154	0		0	5
1155	0		0	5
1156	0		0	5
1157	0		0	5
1158	0		0	5
1159	0		0	5
1160	0		0	5
1161	0		1	0
1162	0		0	5
1163	0		1	0
1164	0		0	5
1165	0		0	5
1166	0		0	5
1167	0		0	5
1168	0		0	5
1169	0		0	5
1170	0		0	5
1171	0		1	2
1172	0		0	5
1173	0		0	5
1174	0		0	5
1175	0		0	5
1176	1	82	1	0
1177	0		0	5
1178	0		0	5
1179	0		0	5
1180	0		0	5
1181	0		0	5
1182	0		0	5
1183	0		0	5
1184	0		0	5
1185	0		0	5
1186	0		0	5
1187	1	8	0	5
1188	0		0	5
1189	0		0	5
1190	0		0	5
1191	0		0	5
1192	0		0	5
1193	0		0	5
1194	0		0	5
1195	0		0	5
1196	0		0	5
1197	0		1	2
1198	0		0	5
1199	0		0	5
1200	0		0	5
1201	0		0	5
1202	0		0	5
1203	0		0	5
1204	0		0	5
1205	1	266	0	5
1206	0		0	5
1207	0		0	5
1208	0		0	5
1209	0		0	5
1210	0		0	5
1211	0		0	5
1212	0		0	5
1213	1	0	0	5
1214	0		0	5
1215	0		0	5
1216	0		0	5
1217	0		0	5
1218	0		1	0
1219	0		1	99
1220	0		0	5
1221	0		0	5
1222	0		0	5
1223	0		0	5
1224	0		0	5
1225	0		0	5
1226	0		0	5
1227	0		0	5
1228	0		0	5
1229	0		0	5
1230	0		0	5
1231	0		0	5
1232	0		1	99
1233	0		0	5
1234	0		0	5
1235	0		1	0
1236	0		0	5
1237	0		0	5
1238	0		0	5
1239	0		0	5
1240	0		0	5
1241	0		0	5
1242	0		0	5
1243	0		0	5
1244	0		1	2
1245	1	0	0	5
1246	0		0	5
1247	0		0	5
1248	0		0	5
1249	0		0	5
1250	0		0	5
1251	0		0	5
1252	0		1	99
1253	0		0	5
1254	0		0	5
1255	0		0	5
1256	0		0	5
1257	1	280	1	0
1258	0		0	5
1259	0		0	5
1260	0		0	5
1261	0		0	5
1262	0		0	5
1263	0		0	5
1264	0		1	99
1265	0		0	5
1266	0		1	2
1267	0		0	5
1268	0		0	5
1269	0		0	5
1270	0		0	5
1271	0		0	5
1272	0		0	5
1273	0		0	5
1274	0		0	5
1275	0		0	5
1276	0		1	2
1277	0		0	5
1278	0		0	5
1279	0		1	0
1280	0		0	5
1281	0		0	5
1282	0		1	99
1283	0		0	5
1284	0		0	5
1285	0		0	5
1286	0		0	5
1287	0		0	5
1288	0		0	5
1289	0		0	5
1290	0		1	0
1291	1	2	0	5
1292	0		0	5
1293	0		0	5
1294	0		1	99
1295	0		0	5
1296	0		0	5
1297	0		0	5
1298	0		1	99
1299	0		0	5
1300	0		0	5
1301	0		1	99
1302	1	6	1	99
1303	0		0	5
1304	0		0	5
1305	1	2	0	5
1306	0		0	5
1307	1	23	0	5
1308	0		0	5
1309	0		0	5
1310	0		1	99
1311	0		1	0
1312	0		0	5
1313	0		0	5
1314	0		0	5
1315	0		0	5
1316	0		0	5
1317	0		0	5
1318	0		0	5
1319	0		0	5
1320	0		1	99
1321	0		0	5
1322	0		0	5
1323	0		0	5
1324	0		0	5
1325	0		0	5
1326	0		1	99
1327	0		1	99
1328	0		0	5
1329	0		0	5
1330	0		0	5
1331	0		0	5
1332	0		0	5
1333	0		1	99
1334	1	0	1	99
1335	0		0	5
1336	0		0	5
1337	0		0	5
1338	0		0	5
1339	0		0	5
1340	0		0	5
1341	0		0	5
1342	0		0	5
1343	0		0	5
1344	0		0	5
1345	0		0	5
1346	0		0	5
1347	0		0	5
1348	0		0	5
1349	0		0	5
1350	0		0	5
1351	0		1	99
1352	0		0	5
1353	0		1	2
1354	0		1	99
1355	0		0	5
1356	0		1	2
1357	0		0	5
1358	0		0	5
1359	0		1	99
1360	0		0	5
1361	0		1	2
1362	0		1	99
1363	0		0	5
1364	0		0	5
1365	0		0	5
1366	1	4	0	5
1367	0		0	5
1368	0		0	5
1369	0		0	5
1370	0		0	5
1371	0		0	5
1372	0		0	5
1373	0		0	5
1374	0		0	5
1375	0		1	99
1376	0		0	5
1377	0		0	5
1378	0		0	5
1379	0		0	5
1380	0		0	5
1381	0		1	99
1382	0		0	5
1383	0		0	5
1384	0		0	5
1385	0		0	5
1386	0		0	5
1387	0		0	5
1388	0		1	0
1389	0		0	5
1390	0		0	5
1391	0		0	5
1392	1	87	0	5
1393	0		0	5
1394	0		0	5
1395	0		1	2
1396	0		0	5
1397	0		0	5
1398	0		1	2
1399	0		0	5
1400	0		0	5
1401	0		1	2
1402	0		0	5
1403	0		0	5
1404	0		0	5
1405	0		0	5
1406	0		0	5
1407	0		0	5
1408	0		1	2
1409	0		0	5
1410	0		0	5
1411	1	188	1	2
1412	0		0	5
1413	0		0	5
1414	0		1	99
1415	0		0	5
1416	1	0	0	5
1417	1	0	0	5
1418	0		0	5
1419	0		0	5
1420	0		0	5
1421	0		0	5
1422	0		0	5
1423	0		0	5
1424	0		0	5
1425	0		0	5
1426	0		0	5
1427	0		0	5
1428	0		0	5
1429	0		0	5
1430	0		0	5
1431	0		1	99
1432	0		0	5
1433	0		0	5
1434	0		0	5
1435	0		0	5
1436	0		0	5
1437	1	154	0	5
1438	0		0	5
1439	0		0	5
1440	0		0	5
1441	0		0	5
1442	0		1	2
1443	0		1	99
1444	0		0	5
1445	0		0	5
1446	0		0	5
1447	0		0	5
1448	0		1	0
1449	0		0	5
1450	0		0	5
1451	0		1	99
1452	0		0	5
1453	0		0	5
1454	0		0	5
1455	0		0	5
1456	0		0	5
1457	0		0	5
1458	0		1	99
1459	0		0	5
1460	0		0	5
1461	0		0	5
1462	0		1	0
1463	0		1	99
1464	0		1	99
1465	0		0	5
1466	0		0	5
1467	0		1	99
1468	0		0	5
1469	0		0	5
1470	0		0	5
1471	0		0	5
1472	0		0	5
1473	0		0	5
1474	0		0	5
1475	0		0	5
1476	0		0	5
1477	0		0	5
1478	0		0	5
1479	0		0	5
1480	0		0	5
1481	0		0	5
1482	0		0	5
1483	0		0	5
1484	0		0	5
1485	0		0	5
1486	0		0	5
1487	0		0	5
1488	0		1	99
1489	0		0	5
1490	0		1	99
1491	0		0	5
1492	0		0	5
1493	0		0	5
1494	0		0	5
1495	0		0	5
1496	0		0	5
1497	0		0	5
1498	0		0	5
1499	0		1	99
1500	0		0	5
1501	0		0	5
1502	0		0	5
1503	0		0	5
1504	0		0	5
1505	0		0	5
1506	0		0	5
1507	0		0	5
1508	0		0	5
1509	0		0	5
1510	0		0	5
1511	0		0	5
1512	0		0	5
1513	0		0	5
1514	0		1	99
1515	0		0	5
1516	0		0	5
1517	1	9	0	5
1518	0		0	5
1519	0		0	5
1520	0		1	99
1521	0		1	99
1522	0		0	5
1523	0		0	5
1524	1	250	0	5
1525	0		0	5
1526	0		0	5
1527	0		0	5
1528	0		0	5
1529	0		1	99
1530	0		1	99
1531	0		0	5
1532	0		1	99
1533	0		1	99
1534	0		1	99
1535	0		0	5
1536	0		0	5
1537	0		0	5
1538	0		0	5
1539	0		0	5
1540	0		0	5
1541	0		0	5
1542	0		0	5
1543	0		1	99
1544	0		0	5
1545	0		0	5
1546	0		1	99
1547	0		0	5
1548	1	130	0	5
1549	0		0	5
1550	0		0	5
1551	0		0	5
1552	0		0	5
1553	0		0	5
1554	0		1	0
1555	0		0	5
1556	0		1	99
1557	0		0	5
1558	0		0	5
1559	0		1	99
1560	0		1	99
1561	0		0	5
1562	0		0	5
1563	0		0	5
1564	0		0	5
1565	0		0	5
1566	0		0	5
1567	0		0	5
1568	0		0	5
1569	0		0	5
1570	0		0	5
1571	0		0	5
1572	0		0	5
1573	0		1	99
1574	0		1	0
1575	0		1	99
1576	0		0	5
1577	0		1	99
1578	0		0	5
1579	0		0	5
1580	0		1	2
1581	0		0	5
1582	0		1	99
1583	0		0	5
1584	0		0	5
1585	0		0	5
1586	0	774	1	99
1587	0		0	5
1588	0		0	5
1589	0		0	5
1590	0		0	5
1591	0		1	99
1592	0		0	5
1593	0		1	0
1594	0		0	5
1595	0		0	5
1596	0		0	5
1597	0		0	5
1598	0		0	5
1599	0		0	5
1600	0		0	5
1601	0		0	5
1602	0		1	0
1603	0		1	0
1604	1	49	0	5
1605	0		0	5
1606	1	270	0	5
1607	0		0	5
1608	0		0	5
1609	0		0	5
1610	1	155	0	5
1611	0		0	5
1612	0		0	5
1613	0		0	5
1614	0		0	5
1615	0		0	5
1616	0		0	5
1617	0		0	5
1618	0		0	5
1619	0		0	5
1620	0		0	5
1621	0		1	0
1622	0		1	0
1623	0		0	5
1624	0		0	5
1625	0		0	5
1626	0		0	5
1627	0		0	5
1628	0		0	5
1629	0		1	99
1630	0		0	5
1631	1		1	99
1632	0		0	5
1633	0		0	5
1634	0		1	99
1635	0		1	99
1636	0		0	5
1637	0		1	99
1638	1	19	1	0
1639	0		0	5
1640	0		0	5
1641	0		0	5
1642	0		0	5
1643	0		0	5
1644	0		1	0
1645	0		0	5
1646	0		0	5
1647	0		0	5
1648	0		0	5
1649	0		1	99
1650	0		0	5
1651	1	561	1	99
1652	0		0	5
1653	0		0	5
1654	0		0	5
1655	0		0	5
1656	0		0	5
1657	0		0	5
1658	0		1	0
1659	0		1	99
1660	0		0	5
1661	0		0	5
1662	0		0	5
1663	0		1	99
1664	0		1	99
1665	1	4	0	5
1666	0		0	5
1667	0		0	5
1668	0		0	5
1669	0		0	5
1670	0		0	5
1671	0		1	99
1672	0		0	5
1673	0		0	5
1674	0		0	5
1675	0		0	5
1676	0		0	5
1677	0		0	5
1678	1	255	0	5
1679	0		0	5
1680	0		0	5
1681	0		0	5
1682	0		0	5
1683	0		0	5
1684	0		0	5
1685	0		0	5
1686	0		1	99
1687	0		0	5
1688	0		0	5
1689	0		0	5
1690	0		0	5
1691	0		0	5
1692	0		1	2
1693	0		0	5
1694	0		1	99
1695	0		0	5
1696	0		0	5
1697	1	52	1	99
1698	0		0	5
1699	0		0	5
1700	0		0	5
1701	0		0	5
1702	0		0	5
1703	0		0	5
1704	0		0	5
1705	0		0	5
1706	0		0	5
1707	0		0	5
1708	1	1	0	5
1709	0		0	5
1710	0		0	5
1711	0		0	5
1712	0		0	5
1713	0		0	5
1714	0		0	5
1715	0		0	5
1716	0		0	5
1717	0		0	5
1718	0		0	5
1719	0		0	5
1720	0		1	99
1721	0		0	5
1722	0		0	5
1723	0		0	5
1724	0		0	5
1725	0		0	5
1726	0		0	5
1727	0		0	5
1728	0		1	99
1729	0		1	0
1730	0		0	5
1731	0		0	5
1732	0		0	5
1733	1	0	0	5
1734	0		0	5
1735	0		0	5
1736	0		0	5
1737	0		0	5
1738	1	94	1	99
1739	0		1	99
1740	0		0	5
1741	0		0	5
1742	0		0	5
1743	0		0	5
1744	0		1	0
1745	0		0	5
1746	1	7	0	5
1747	0		0	5
1748	0		0	5
1749	0		1	99
1750	0		1	99
1751	1	2	0	5
1752	0		0	5
1753	0		0	5
1754	0		0	5
1755	0		0	5
1756	0		0	5
1757	0		0	5
1758	0		0	5
1759	0		0	5
1760	0		0	5
1761	0		0	5
1762	0		0	5
1763	0		0	5
1764	0		1	0
1765	0		1	99
1766	0		0	5
1767	0		1	99
1768	0		0	5
1769	0		0	5
1770	0		0	5
1771	0		0	5
1772	0		0	5
1773	0		0	5
1774	0		0	5
1775	0		0	5
1776	0		0	5
1777	0		0	5
1778	0		0	5
1779	0		0	5
1780	0		1	99
1781	0		0	5
1782	0		1	99
1783	0		0	5
1784	1	0	0	5
1785	0		0	5
1786	0		0	5
1787	0		1	99
1788	0		0	5
1789	0		0	5
1790	0		0	5
1791	0		0	5
1792	0		0	5
1793	0		0	5
1794	0		0	5
1795	0		0	5
1796	0		0	5
1797	0		0	5
1798	0		0	5
1799	0		0	5
1800	0		0	5
1801	1	28	0	5
1802	0		1	99
1803	0		0	5
1804	0		0	5
1805	0		0	5
1806	0		0	5
1807	0		0	5
1808	0		0	5
1809	0		0	5
1810	0		0	5
1811	0		0	5
1812	0		0	5
1813	0		0	5
1814	0		1	99
1815	0		0	5
1816	0		0	5
1817	0		0	5
1818	0		0	5
1819	0		0	5
1820	0		0	5
1821	0		0	5
1822	0		0	5
1823	1	0	0	5
1824	0		0	5
1825	0		0	5
1826	0		0	5
1827	0		0	5
1828	0		0	5
1829	0		0	5
1830	0		1	99
1831	0		1	99
1832	0		0	5
1833	0		0	5
1834	0		0	5
1835	0		0	5
1836	0		0	5
1837	0		0	5
1838	0		0	5
1839	0		0	5
1840	0		0	5
1841	0		1	99
1842	0		0	5
1843	0		1	99
1844	0		0	5
1845	1	4	1	99
1846	0		0	5
1847	0		1	99
1848	0		0	5
1849	0		0	5
1850	0		0	5
1851	0		0	5
1852	0		0	5
1853	0		0	5
1854	0		0	5
1855	0		0	5
1856	0		0	5
1857	0		0	5
1858	0		0	5
1859	0		0	5
1860	0		0	5
1861	0		1	99
1862	0		0	5
1863	0		0	5
1864	0		1	99
1865	0		1	2
1866	0		0	5
1867	1	244	0	5
1868	0		0	5
1869	0		0	5
1870	1	46	0	5
1871	0		0	5
1872	0		1	99
1873	0		0	5
1874	0		0	5
1875	0		0	5
1876	0		0	5
1877	0		0	5
1878	0		0	5
1879	0		0	5
1880	0		0	5
1881	0		0	5
1882	1	19	0	5
1883	0		0	5
1884	0		0	5
1885	0		0	5
1886	0		0	5
1887	0		0	5
1888	0		0	5
1889	0		0	5
1890	0		0	5
1891	0		0	5
1892	0		0	5
1893	0		1	0
1894	0		1	99
1895	0		0	5
1896	0		0	5
1897	0		1	99
1898	0		0	5
1899	0		0	5
1900	1	83	0	5
1901	0		0	5
1902	0		0	5
1903	0		0	5
1904	0		0	5
1905	0		0	5
1906	0		0	5
1907	0		0	5
1908	0		0	5
1909	0		0	5
1910	0		0	5
1911	0		1	0
1912	0		0	5
1913	1	0	0	5
1914	0		0	5
1915	0		0	5
1916	0		0	5
1917	0		1	2
1918	0		0	5
1919	0		0	5
1920	0		0	5
1921	0		0	5
1922	0		0	5
1923	0		1	0
1924	1	57	0	5
1925	0		0	5
1926	0		1	99
1927	0		0	5
1928	0		0	5
1929	0		1	0
1930	0		0	5
1931	0		1	99
1932	0		0	5
1933	0		0	5
1934	0		0	5
1935	0		0	5
1936	0		0	5
1937	0		0	5
1938	0		0	5
1939	1	0	1	0
1940	0		0	5
1941	0		0	5
1942	0		0	5
1943	0		0	5
1944	0		0	5
1945	0		0	5
1946	0		0	5
1947	0		0	5
1948	0		0	5
1949	0		0	5
1950	0		0	5
1951	0		0	5
1952	0		0	5
1953	0		0	5
1954	0		0	5
1955	0		1	0
1956	0		0	5
1957	0		1	2
1958	0		0	5
1959	0		0	5
1960	1	0	0	5
1961	0		0	5
1962	0		0	5
1963	1	435	0	5
1964	0		0	5
1965	0		0	5
1966	0		0	5
1967	0		0	5
1968	0		0	5
1969	0		0	5
1970	0		0	5
1971	0		0	5
1972	0		0	5
1973	1	1	1	0
1974	0		1	99
1975	0		1	0
1976	0		0	5
1977	0		0	5
1978	0		0	5
1979	0		0	5
1980	0		0	5
1981	0		1	0
1982	0		0	5
1983	0		0	5
1984	0		0	5
1985	0		0	5
1986	0		0	5
1987	0		0	5
1988	0		0	5
1989	0		0	5
1990	0		0	5
1991	0		0	5
1992	1	3	0	5
1993	0		0	5
1994	0		0	5
1995	0		0	5
1996	0		0	5
1997	0		0	5
1998	0		0	5
1999	0		0	5
[truncated: 2,728 more rows]

## Sheet: Figure 1H
childid	died	lengthofsurvival	hiv_mum	cmv_log_bl
1	0		0
2	0		0
3	0		0
4	1	372	0
5	0		0
6	0		0
7	0		0
8	0		0
9	0		0
10	0		0
11	0		0
12	0		0
13	0		1	0
14	0		1	0
15	0		0
16	1	1	0
17	0		0
18	0		0
19	0		0
20	0		0
21	0		1	0
22	0		0
23	0		0
24	0		0
25	0		0
26	0		1	1
27	0		0
28	0		0
29	0		1	0
30	0		0
31	0		1	0
32	0		0
33	0		0
34	1	2	0
35	0		0
36	0		0
37	0		0
38	0		0
39	0		0
40	1	49	0
41	0		0
42	0		0
43	0		0
44	0		0
45	0		0
46	0		0
47	0		0
48	0		1	1.35
49	0		0
50	0		0
51	0		1
52	0		0
53	0		0
54	0		0
55	0		0
56	0		0
57	0		0
58	0		0
59	0		0
60	0		0
61	0		0
62	0		0
63	0		0
64	0		0
65	0		0
66	0		0
67	1	2	0
68	0		0
69	0		0
70	0		0
71	0		1	1.86
72	0		0
73	0		0
74	0		0
75	0		0
76	0		0
77	0		0
78	0		0
79	0		0
80	0		0
81	0		0
82	0		0
83	0		0
84	0		1	0
85	0		0
86	0		0
87	0		0
88	0		0
89	0		0
90	0		0
91	0		0
92	0		0
93	0		0
94	0		1	1
95	0		0
96	0		0
97	0		0
98	0		1	1
99	0		0
100	0		0
101	0		0
102	1	289	0
103	0		0
104	0		0
105	0		0
106	0		0
107	0		0
108	0		0
109	0		0
110	0		0
111	0		0
112	0		0
113	0		0
114	0		0
115	0		0
116	0		0
117	0		1
118	0		0
119	0		1	0
120	0		0
121	0		0
122	0		0
123	0		0
124	0		0
125	1	325	0
126	0		0
127	0		0
128	0		1	0
129	0		1	0
130	0		1	0
131	0		0
132	0		0
133	0		0
134	0		0
135	0		0
136	0		0
137	0		1	0
138	0		0
139	0		0
140	0		0
141	0		0
142	1	0	0
143	0		0
144	0		0
145	0		0
146	0		0
147	0		0
148	0		0
149	0		0
150	0		1	0
151	0		0
152	0		0
153	0		1	0
154	0		0
155	0		0
156	0		0
157	0		0
158	0		0
159	0		0
160	0		0
161	0		0
162	0		0
163	0		0
164	0		0
165	0		0
166	0		0
167	0		0
168	0		1	1
169	0		0
170	0		1	0
171	0		0
172	0		0
173	0		1	0
174	0		0
175	0		0
176	0		0
177	0		0
178	0		1	0
179	0		0
180	0		1	0
181	0		0
182	0		0
183	0		0
184	0		0
185	1	18	0
186	0		0
187	0		0
188	0		0
189	0		0
190	1	19	0
191	0		0
192	0		0
193	0		0
194	0		1	0
195	1	72	0
196	1	369	0
197	0		0
198	0		0
199	0		0
200	0		0
201	0		0
202	0		1	1.3
203	0		1	1.3
204	0		1	0
205	0		0
206	0		0
207	0		0
208	0		0
209	0		0
210	0		0
211	0		1	1.41
212	0		0
213	0		0
214	0		0
215	0		0
216	0		0
217	0		0
218	0		0
219	0		0
220	1	11	0
221	0		1	0
222	0		1	0
223	0		0
224	0		0
225	0		0
226	0		0
227	0		0
228	0		0
229	0		0
230	0		0
231	0		0
232	0		0
233	0		1
234	0		0
235	0		0
236	0		0
237	0		0
238	0		0
239	0		0
240	0		0
241	1	6	0
242	0		0
243	0		0
244	0		0
245	0		0
246	0		0
247	0		0
248	0		0
249	0		0
250	0		0
251	0		0
252	0		1	0
253	0		0
254	0		0
255	0		0
256	0		0
257	0		1	1
258	1	66	1	0
259	0		0
260	0		0
261	0		0
262	0		1	1
263	0		0
264	0		0
265	0		0
266	0		0
267	0		0
268	0		0
269	0		0
270	1	61	1	0
271	0		0
272	0		0
273	0		0
274	0		0
275	1	3	0
276	0		0
277	0		0
278	0		0
279	0		0
280	0		0
281	0		0
282	0		0
283	0		0
284	0		0
285	0		0
286	0		1	0
287	1	140	0
288	0		0
289	0		0
290	0		0
291	0		0
292	0		0
293	0		0
294	0		0
295	0		0
296	1	1	0
297	0		0
298	0		0
299	0		0
300	0		0
301	0		0
302	0		0
303	0		0
304	0		0
305	0		1	1
306	0		0
307	0		0
308	0		0
309	0		0
310	0		0
311	1	43	1	1
312	0		0
313	1	0	0
314	0		0
315	0		0
316	0		0
317	0		0
318	0		0
319	0		0
320	0		0
321	1	1	0
322	0		0
323	0		0
324	0		0
325	0		0
326	0		0
327	0		1	0
328	0		0
329	0		0
330	0		0
331	0		0
332	0		0
333	0		0
334	0		0
335	0		0
336	0		0
337	0		0
338	0		0
339	0		0
340	0		0
341	0		0
342	0		1	0
343	0		0
344	0		0
345	0		1
346	0		0
347	1	26	0
348	1	2	0
349	0		1	0
350	0		0
351	0		0
352	0		0
353	1	1	0
354	0		0
355	1	2	0
356	0		1	0
357	0		0
358	0		0
359	0		0
360	0		0
361	0		0
362	0		0
363	0		1	0
364	0		0
365	0		0
366	0		0
367	0		0
368	0		0
369	0		0
370	0		0
371	0		0
372	0		0
373	0		0
374	0		0
375	0		0
376	0		0
377	1	0	0
378	0		1	0
379	0		0
380	0		1
381	0		0
382	0		0
383	0		1
384	0		1
385	0		1	1
386	0		0
387	0		0
388	0		0
389	0		0
390	0		0
391	0		0
392	0		0
393	0		0
394	0		0
395	0		0
396	0		0
397	0		0
398	0		0
399	0		0
400	0		0
401	0		0
402	0		0
403	0		0
404	0		0
405	0		0
406	0		0
407	0		0
408	0		0
409	0		0
410	0		0
411	0		0
412	0		0
413	0		0
414	0		0
415	0		0
416	0		0
417	0		0
418	0		0
419	0		0
420	0		0
421	0		0
422	0		0
423	0		0
424	0		0
425	1	125	0
426	0		0
427	0		0
428	0		0
429	0		0
430	0		0
431	0		0
432	0		1
433	0		0
434	0		0
435	0		0
436	0		0
437	0		1	1
438	0		0
439	0		0
440	0		1
441	0		0
442	0		0
443	0		0
444	0		0
445	0		0
446	0		0
447	0		1	0
448	0		0
449	0		1	0
450	0		0
451	0		0
452	0		0
453	1	1	0
454	0		0
455	0		0
456	0		0
457	0		0
458	0		0
459	0		0
460	0		0
461	1	0	0
462	0		0
463	0		0
464	0		0
465	0		0
466	0		0
467	0		0
468	0		1	1
469	0		0
470	0		0
471	0		0
472	0		0
473	0		0
474	0		0
475	0		0
476	0		0
477	0		0
478	0		0
479	0		0
480	0		0
481	0		0
482	0		0
483	0		0
484	0		1	0
485	0		0
486	0		0
487	0		0
488	0		0
489	0		0
490	0		0
491	0		1	0
492	0		0
493	0		1	0
494	0		0
495	0		0
496	0		0
497	0		0
498	1	0	1	0
499	0		0
500	0		0
501	0		0
502	0		0
503	0		0
504	0		0
505	0		0
506	0		0
507	0		0
508	0		0
509	0		1	0
510	0		0
511	0		0
512	0		0
513	0		0
514	0		0
515	0		0
516	0		0
517	0		0
518	0		0
519	0		0
520	0		0
521	0		0
522	0		0
523	0		1	0
524	0		0
525	1	1	0
526	0		0
527	0		1	1
528	0		1	0
529	0		0
530	0		1
531	0		0
532	0		0
533	0		0
534	0		0
535	0		1	0
536	0		1	0
537	0		0
538	0		0
539	0		0
540	0		0
541	0		0
542	0		0
543	0		0
544	1	256	0
545	0		0
546	0		0
547	0		1	1
548	0		0
549	0		0
550	0		0
551	0		0
552	0		0
553	0		0
554	0		1	0
555	0		0
556	0		0
557	0		0
558	0		1
559	0		1	0
560	0		0
561	0		0
562	0		0
563	0		0
564	0		0
565	0		0
566	0		0
567	0		1	0
568	0		0
569	0		0
570	0		0
571	0		0
572	0		1	0
573	0		0
574	0		0
575	0		0
576	0		0
577	0		1	0
578	0		0
579	0		0
580	0		0
581	0		1	0
582	0		1	0
583	0		0
584	0		0
585	0		1	0
586	0		0
587	0		1	0
588	1	1	1	1
589	0		0
590	0		0
591	0		0
592	0		0
593	0		0
594	0		1	0
595	0		0
596	0		1	1
597	0		0
598	0		0
599	0		0
600	1	69	0
601	0		0
602	0		0
603	0		0
604	0		0
605	0		1	1
606	0		1	1
607	0		0
608	0		0
609	0		0
610	0		0
611	0		0
612	0		0
613	0		1	1
614	0		0	0
615	0		0
616	0		0	0
617	0		1	2.75
618	0		0
619	0		0	0
620	0		1	0
621	0		0
622	0		0
623	0		0
624	0		0
625	0		0
626	0		1	0
627	0		0
628	0		1	0
629	0		0
630	0		0
631	0		0
632	0		0
633	0		0
634	1	0	1	0
635	0		0
636	0		0
637	0		1	0
638	0		1
639	0		0
640	0		0
641	0		0
642	0		0
643	0		1	0
644	0		0
645	0		0
646	0		0
647	0		0
648	0		0	0
649	0		0
650	0		0
651	0		0
652	0		1	1.3
653	0		0
654	0		0
655	0		0
656	0		0
657	0		0
658	0		1	0
659	0		0
660	0		0
661	0		0
662	1	2	0
663	0		0
664	0		1	0
665	0		0
666	0		0
667	0		0	0
668	0		0
669	0		0
670	0		0
671	0		0
672	0		0
673	0		1	0
674	0		1	0
675	0		0
676	0		0
677	0		0
678	0		0
679	0		0	0
680	0		0
681	0		0
682	0		0
683	0		0
684	0		0
685	0		0
686	0		0
687	0		0	0
688	0		0
689	0		0
690	0		0
691	0		0
692	0		0
693	0		0
694	0		0
695	0		1	1
696	0		0	0
697	0		0
698	0		0
699	0		0
700	0		0
701	1	121	0
702	0		0
703	0		0
704	0		0
705	0		0
706	0		0
707	0		1	1
708	0		0
709	0		0
710	0		1	0
711	0		0
712	0		0
713	0		0	0
714	0		0
715	0		0
716	0		0
717	0		1	0
718	1	54	1	0
719	0		0	0
720	0		1	0
721	0		0
722	0		0
723	0		0
724	1	0	0
725	0		0
726	0		0
727	0		0
728	0		1	0
729	0		0	0
730	0		0
731	0		0	0
732	0		0
733	0		0
734	0		0
735	0		0
736	0		0
737	0		1	0
738	0		0
739	0		0
740	0		0
741	0		0
742	0		0
743	0		0
744	0		0	0
745	0		0
746	0		0
747	0		0
748	0		0
749	0		0
750	0		0
751	0		0
752	0		0	0
753	0		0
754	0		0
755	0		0
756	0		0
757	0		0
758	0		0
759	0		0
760	0		0
761	0		0	0
762	0		0
763	0		0
764	0		0
765	0		1	0
766	0		0
767	0		0
768	0		0
769	0		0
770	0		0
771	0		0
772	0		0
773	0		0
774	0		1	0
775	0		0
776	0		0
777	0		0
778	0		0
779	0		0
780	0		0
781	0		0
782	0		0
783	0		0
784	0		1	1
785	0		0
786	0		1	0
787	0		1	0
788	0		1	0
789	0		0
790	0		0
791	0		0
792	0		0
793	0		0
794	1	440	0
795	0		0	0
796	0		0
797	0		0
798	0		0
799	1	47	0
800	0		0
801	0		0
802	0		0
803	0		0
804	0		0
805	0		0
806	0		0
807	0		0
808	0		0
809	0		1	0
810	0		0
811	0		0
812	0		0
813	0		0
814	0		0
815	0		0
816	0		0
817	0		1	0
818	0		0	0
819	0		0
820	0		1	1
821	1	433	0
822	0		1	1.92
823	0		0
824	0		1	0
825	0		0	1
826	0		0
827	0		0
828	0		1	0
829	0		0	0
830	0		0
831	0		0
832	0		0
833	0		1	0
834	1	371	0
835	0		0
836	0		0
837	0		0
838	0		0
839	0		0
840	0		0
841	1	0	0
842	0		1	0
843	0		0
844	1	27	0
845	0		1	0
846	0		0
847	0		0	0
848	0		0
849	0		0
850	0		0
851	0		0
852	0		0
853	0		1	0
854	0		0	0
855	0		0
856	0		0	0
857	0		0
858	0		0
859	0		0
860	0		0
861	0		0	0
862	0		0
863	0		0
864	0		0
865	0		0
866	0		0
867	0		1	1
868	0		0
869	0		1	1
870	0		0
871	1	0	0
872	0		0
873	0		1	0
874	0		0
875	0		0
876	0		0
877	0		0
878	0		0
879	0		0
880	0		0
881	0		0
882	0		1
883	1	35	0
884	0		0
885	0		0
886	0		1	0
887	0		0
888	0		0
889	0		0
890	0		0
891	0		0
892	0		0
893	0		0
894	0		0
895	0		0
896	0		0
897	0		0
898	0		0
899	0		0
900	0		0
901	0		1	1
902	0		0
903	0		0
904	0		0
905	0		0
906	0		0
907	0		0
908	0		0	0
909	0		1	0
910	1		0
911	1	25	0
912	0		0
913	0		0
914	0		0
915	0		0
916	0		0
917	0		0
918	0		0
919	0		1	1
920	0		1	1
921	0		0
922	0		0
923	0		0
924	0		0
925	0		0
926	0		0
927	1	1	1	1
928	0		0
929	0		0
930	0		0
931	0		0
932	1	139	0
933	0		0
934	0		0
935	0		0
936	0		1	0
937	0		0
938	0		0
939	0		0
940	0		0
941	0		0	0
942	0		0
943	0		0
944	0		0
945	0		0
946	0		0
947	0		0
948	0		0
949	0		0
950	0		0
951	0		0
952	0		0	0
953	0		0	0
954	0		0
955	0		0
956	0		0
957	0		0
958	0		0
959	0		0
960	0		1	0
961	0		0
962	0		0
963	0		0
964	0		0
965	0		0
966	0		0
967	0		0
968	0		1	1.59
969	0		0
970	0		0	0
971	0		0
972	0		0
973	0		0
974	0		0
975	0		1	0
976	0		0
977	0		0
978	0		0
979	0		0	0
980	0		0
981	0		0
982	0		1	0
983	0		0
984	0		0
985	0		0
986	0		0
987	0		0
988	0		0
989	0		1	1
990	0		0	0
991	0		0
992	0		0
993	0		0
994	0		0
995	0		0
996	0		0
997	0		0
998	0		0
999	0		0
1000	0		0
1001	0		0
1002	0		1	0
1003	0		0
1004	0		0
1005	0		1	0
1006	0		0
1007	0		0
1008	0		0
1009	0		0
1010	0		0
1011	0		0
1012	0		0
1013	0		0
1014	0		1	0
1015	0		0
1016	0		0
1017	0		0
1018	0		1	0
1019	0		0
1020	0		0
1021	0		0
1022	0		0
1023	0		0
1024	0		0
1025	0		0
1026	0		0	1
1027	0		0
1028	0		0
1029	0		0
1030	0		0
1031	0		0
1032	0		0	0
1033	0		0
1034	0		0
1035	0		0
1036	0		0
1037	0		0
1038	0		0
1039	0		0
1040	1		0
1041	0		0
1042	0		0	0
1043	0		1	0
1044	0		0
1045	0		0
1046	0		0	0
1047	0		0	0
1048	1	1	0
1049	0		0
1050	0		0
1051	0		0
1052	0		0
1053	0		0
1054	0		0
1055	0		1	0
1056	0		0
1057	0		0
1058	0		0
1059	0		1
1060	0		0
1061	0		1	1.59
1062	0		0
1063	0		0
1064	0		0
1065	0		0
1066	1	0	0
1067	0		0
1068	0		0
1069	0		0
1070	0		0
1071	0		0
1072	0		0
1073	0		1	0
1074	0		0
1075	0		0
1076	0		0
1077	0		1	1
1078	0		0
1079	0		1	0
1080	0		0
1081	0		1	0
1082	0		0
1083	0		0
1084	0		0
1085	0		0
1086	0		0
1087	0		0
1088	0		0
1089	0		0
1090	0		0
1091	0		1	0
1092	0		0
1093	0		0
1094	0		0
1095	0		0
1096	0		0
1097	0		0
1098	0		0
1099	0		0
1100	0		0
1101	0		0
1102	0		0
1103	0		0
1104	0		0
1105	0		0
1106	0		0
1107	0		0
1108	0		0
1109	0		0
1110	0		0
1111	0		0
1112	0		1	0
1113	0		0
1114	0		1	0
1115	0		0
1116	0		0
1117	0		0
1118	0		0
1119	0		0
1120	0		0
1121	0		0
1122	0		0
1123	0		1	0
1124	0		1	0
1125	0		0
1126	0		1	0
1127	0		0
1128	0		0
1129	0		0
1130	0		0
1131	0		0
1132	0		1	0
1133	0		1	0
1134	0		1	0
1135	0		0
1136	0		1	1
1137	0		1	0
1138	1	0	0
1139	0		1	0
1140	0		1	0
1141	0		0
1142	0		0
1143	0		0
1144	0		1	1
1145	0		1	0
1146	1	807	1	1.51
1147	0		0
1148	0		0
1149	1	2	1	1
1150	0		0
1151	0		0
1152	0		0
1153	0		0
1154	0		0
1155	0		0
1156	0		0
1157	0		0
1158	0		0
1159	0		0
1160	0		0
1161	0		1	0
1162	0		0
1163	0		1	0
1164	0		0
1165	0		0
1166	0		0
1167	0		0
1168	0		0
1169	0		0
1170	0		0
1171	0		1	1
1172	0		0
1173	0		0
1174	0		0
1175	0		0
1176	1	82	1	0
1177	0		0
1178	0		0
1179	0		0
1180	0		0
1181	0		0
1182	0		0
1183	0		0
1184	0		0
1185	0		0
1186	0		0
1187	1	8	0
1188	0		0
1189	0		0
1190	0		0
1191	0		0
1192	0		0
1193	0		0
1194	0		0
1195	0		0
1196	0		0
1197	0		1	1
1198	0		0
1199	0		0
1200	0		0
1201	0		0
1202	0		0
1203	0		0
1204	0		0
1205	1	266	0
1206	0		0
1207	0		0
1208	0		0
1209	0		0
1210	0		0
1211	0		0
1212	0		0
1213	1	0	0
1214	0		0
1215	0		0
1216	0		0
1217	0		0
1218	0		1	0
1219	0		1
1220	0		0
1221	0		0
1222	0		0
1223	0		0
1224	0		0
1225	0		0
1226	0		0
1227	0		0
1228	0		0
1229	0		0
1230	0		0
1231	0		0
1232	0		1
1233	0		0
1234	0		0
1235	0		1	0
1236	0		0
1237	0		0
1238	0		0
1239	0		0
1240	0		0
1241	0		0
1242	0		0
1243	0		0
1244	0		1	1
1245	1	0	0
1246	0		0
1247	0		0
1248	0		0
1249	0		0
1250	0		0
1251	0		0
1252	0		1
1253	0		0
1254	0		0
1255	0		0
1256	0		0
1257	1	280	1	0
1258	0		0
1259	0		0
1260	0		0
1261	0		0
1262	0		0
1263	0		0
1264	0		1
1265	0		0
1266	0		1	1
1267	0		0
1268	0		0
1269	0		0
1270	0		0
1271	0		0
1272	0		0
1273	0		0
1274	0		0
1275	0		0
1276	0		1	2.02
1277	0		0
1278	0		0
1279	0		1	0
1280	0		0
1281	0		0
1282	0		1
1283	0		0
1284	0		0
1285	0		0
1286	0		0
1287	0		0
1288	0		0
1289	0		0
1290	0		1	0
1291	1	2	0
1292	0		0
1293	0		0
1294	0		1
1295	0		0
1296	0		0
1297	0		0
1298	0		1
1299	0		0
1300	0		0
1301	0		1
1302	1	6	1
1303	0		0
1304	0		0
1305	1	2	0
1306	0		0
1307	1	23	0
1308	0		0
1309	0		0
1310	0		1
1311	0		1	0
1312	0		0
1313	0		0
1314	0		0
1315	0		0
1316	0		0
1317	0		0
1318	0		0
1319	0		0
1320	0		1
1321	0		0
1322	0		0
1323	0		0
1324	0		0
1325	0		0
1326	0		1
1327	0		1
1328	0		0
1329	0		0
1330	0		0
1331	0		0
1332	0		0
1333	0		1
1334	1	0	1
1335	0		0
1336	0		0
1337	0		0
1338	0		0
1339	0		0
1340	0		0
1341	0		0
1342	0		0
1343	0		0
1344	0		0
1345	0		0
1346	0		0
1347	0		0
1348	0		0
1349	0		0
1350	0		0
1351	0		1
1352	0		0
1353	0		1	1
1354	0		1
1355	0		0
1356	0		1	1
1357	0		0
1358	0		0
1359	0		1
1360	0		0
1361	0		1	1
1362	0		1
1363	0		0
1364	0		0
1365	0		0
1366	1	4	0
1367	0		0
1368	0		0
1369	0		0
1370	0		0
1371	0		0
1372	0		0
1373	0		0
1374	0		0
1375	0		1
1376	0		0
1377	0		0
1378	0		0
1379	0		0
1380	0		0
1381	0		1
1382	0		0
1383	0		0
1384	0		0
1385	0		0
1386	0		0
1387	0		0
1388	0		1	0
1389	0		0
1390	0		0
1391	0		0
1392	1	87	0
1393	0		0
1394	0		0
1395	0		1	1
1396	0		0
1397	0		0
1398	0		1	1
1399	0		0
1400	0		0
1401	0		1	1
1402	0		0
1403	0		0
1404	0		0
1405	0		0
1406	0		0
1407	0		0
1408	0		1	1
1409	0		0
1410	0		0
1411	1	188	1	1.48
1412	0		0
1413	0		0
1414	0		1
1415	0		0
1416	1	0	0
1417	1	0	0
1418	0		0
1419	0		0
1420	0		0
1421	0		0
1422	0		0
1423	0		0
1424	0		0
1425	0		0
1426	0		0
1427	0		0
1428	0		0
1429	0		0
1430	0		0
1431	0		1
1432	0		0
1433	0		0
1434	0		0
1435	0		0
1436	0		0
1437	1	154	0
1438	0		0
1439	0		0
1440	0		0
1441	0		0
1442	0		1	1
1443	0		1
1444	0		0
1445	0		0
1446	0		0
1447	0		0
1448	0		1	0
1449	0		0
1450	0		0
1451	0		1
1452	0		0
1453	0		0
1454	0		0
1455	0		0
1456	0		0
1457	0		0
1458	0		1
1459	0		0
1460	0		0
1461	0		0
1462	0		1	0
1463	0		1
1464	0		1
1465	0		0
1466	0		0
1467	0		1
1468	0		0
1469	0		0
1470	0		0
1471	0		0
1472	0		0
1473	0		0
1474	0		0
1475	0		0
1476	0		0
1477	0		0
1478	0		0
1479	0		0
1480	0		0
1481	0		0
1482	0		0
1483	0		0
1484	0		0
1485	0		0
1486	0		0
1487	0		0
1488	0		1
1489	0		0
1490	0		1
1491	0		0
1492	0		0
1493	0		0
1494	0		0
1495	0		0
1496	0		0
1497	0		0
1498	0		0
1499	0		1
1500	0		0
1501	0		0
1502	0		0
1503	0		0
1504	0		0
1505	0		0
1506	0		0
1507	0		0
1508	0		0
1509	0		0
1510	0		0
1511	0		0
1512	0		0
1513	0		0
1514	0		1
1515	0		0
1516	0		0
1517	1	9	0
1518	0		0
1519	0		0
1520	0		1
1521	0		1
1522	0		0
1523	0		0
1524	1	250	0
1525	0		0
1526	0		0
1527	0		0
1528	0		0
1529	0		1
1530	0		1
1531	0		0
1532	0		1
1533	0		1
1534	0		1
1535	0		0
1536	0		0
1537	0		0
1538	0		0
1539	0		0
1540	0		0
1541	0		0
1542	0		0
1543	0		1
1544	0		0
1545	0		0
1546	0		1
1547	0		0
1548	1	130	0
1549	0		0
1550	0		0
1551	0		0
1552	0		0
1553	0		0
1554	0		1	0
1555	0		0
1556	0		1
1557	0		0
1558	0		0
1559	0		1
1560	0		1
1561	0		0
1562	0		0
1563	0		0
1564	0		0
1565	0		0
1566	0		0
1567	0		0
1568	0		0
1569	0		0
1570	0		0
1571	0		0
1572	0		0
1573	0		1
1574	0		1	0
1575	0		1
1576	0		0
1577	0		1
1578	0		0
1579	0		0
1580	0		1	1.4
1581	0		0
1582	0		1
1583	0		0
1584	0		0
1585	0		0
1586	0	774	1
1587	0		0
1588	0		0
1589	0		0
1590	0		0
1591	0		1
1592	0		0
1593	0		1	0
1594	0		0
1595	0		0
1596	0		0
1597	0		0
1598	0		0
1599	0		0
1600	0		0
1601	0		0
1602	0		1	0
1603	0		1	0
1604	1	49	0
1605	0		0
1606	1	270	0
1607	0		0
1608	0		0
1609	0		0
1610	1	155	0
1611	0		0
1612	0		0
1613	0		0
1614	0		0
1615	0		0
1616	0		0
1617	0		0
1618	0		0
1619	0		0
1620	0		0
1621	0		1	0
1622	0		1	0
1623	0		0
1624	0		0
1625	0		0
1626	0		0
1627	0		0
1628	0		0
1629	0		1
1630	0		0
1631	1		1
1632	0		0
1633	0		0
1634	0		1
1635	0		1
1636	0		0
1637	0		1
1638	1	19	1	0
1639	0		0
1640	0		0
1641	0		0
1642	0		0
1643	0		0
1644	0		1	0
1645	0		0
1646	0		0
1647	0		0
1648	0		0
1649	0		1
1650	0		0
1651	1	561	1
1652	0		0
1653	0		0
1654	0		0
1655	0		0
1656	0		0
1657	0		0
1658	0		1	0
1659	0		1
1660	0		0
1661	0		0
1662	0		0
1663	0		1
1664	0		1
1665	1	4	0
1666	0		0
1667	0		0
1668	0		0
1669	0		0
1670	0		0
1671	0		1
1672	0		0
1673	0		0
1674	0		0
1675	0		0
1676	0		0
1677	0		0
1678	1	255	0
1679	0		0
1680	0		0
1681	0		0
1682	0		0
1683	0		0
1684	0		0
1685	0		0
1686	0		1
1687	0		0
1688	0		0
1689	0		0
1690	0		0
1691	0		0
1692	0		1	1
1693	0		0
1694	0		1
1695	0		0
1696	0		0
1697	1	52	1
1698	0		0
1699	0		0
1700	0		0
1701	0		0
1702	0		0
1703	0		0
1704	0		0
1705	0		0
1706	0		0
1707	0		0
1708	1	1	0
1709	0		0
1710	0		0
1711	0		0
1712	0		0
1713	0		0
1714	0		0
1715	0		0
1716	0		0
1717	0		0
1718	0		0
1719	0		0
1720	0		1
1721	0		0
1722	0		0
1723	0		0
1724	0		0
1725	0		0
1726	0		0
1727	0		0
1728	0		1
1729	0		1	0
1730	0		0
1731	0		0
1732	0		0
1733	1	0	0
1734	0		0
1735	0		0
1736	0		0
1737	0		0
1738	1	94	1
1739	0		1
1740	0		0
1741	0		0
1742	0		0
1743	0		0
1744	0		1	0
1745	0		0
1746	1	7	0
1747	0		0
1748	0		0
1749	0		1
1750	0		1
1751	1	2	0
1752	0		0
1753	0		0
1754	0		0
1755	0		0
1756	0		0
1757	0		0
1758	0		0
1759	0		0
1760	0		0
1761	0		0
1762	0		0
1763	0		0
1764	0		1	0
1765	0		1
1766	0		0
1767	0		1
1768	0		0
1769	0		0
1770	0		0
1771	0		0
1772	0		0
1773	0		0
1774	0		0
1775	0		0
1776	0		0
1777	0		0
1778	0		0
1779	0		0
1780	0		1
1781	0		0
1782	0		1
1783	0		0
1784	1	0	0
1785	0		0
1786	0		0
1787	0		1
1788	0		0
1789	0		0
1790	0		0
1791	0		0
1792	0		0
1793	0		0
1794	0		0
1795	0		0
1796	0		0
1797	0		0
1798	0		0
1799	0		0
1800	0		0
1801	1	28	0
1802	0		1
1803	0		0
1804	0		0
1805	0		0
1806	0		0
1807	0		0
1808	0		0
1809	0		0
1810	0		0
1811	0		0
1812	0		0
1813	0		0
1814	0		1
1815	0		0
1816	0		0
1817	0		0
1818	0		0
1819	0		0
1820	0		0
1821	0		0
1822	0		0
1823	1	0	0
1824	0		0
1825	0		0
1826	0		0
1827	0		0
1828	0		0
1829	0		0
1830	0		1
1831	0		1
1832	0		0
1833	0		0
1834	0		0
1835	0		0
1836	0		0
1837	0		0
1838	0		0
1839	0		0
1840	0		0
1841	0		1
1842	0		0
1843	0		1
1844	0		0
1845	1	4	1
1846	0		0
1847	0		1
1848	0		0
1849	0		0
1850	0		0
1851	0		0
1852	0		0
1853	0		0
1854	0		0
1855	0		0
1856	0		0
1857	0		0
1858	0		0
1859	0		0
1860	0		0
1861	0		1
1862	0		0
1863	0		0
1864	0		1
1865	0		1	1
1866	0		0
1867	1	244	0
1868	0		0
1869	0		0
1870	1	46	0
1871	0		0
1872	0		1
1873	0		0
1874	0		0
1875	0		0
1876	0		0
1877	0		0
1878	0		0
1879	0		0
1880	0		0
1881	0		0
1882	1	19	0
1883	0		0
1884	0		0
1885	0		0
1886	0		0
1887	0		0
1888	0		0
1889	0		0
1890	0		0
1891	0		0
1892	0		0
1893	0		1	0
1894	0		1
1895	0		0
1896	0		0
1897	0		1
1898	0		0
1899	0		0
1900	1	83	0
1901	0		0
1902	0		0
1903	0		0
1904	0		0
1905	0		0
1906	0		0
1907	0		0
1908	0		0
1909	0		0
1910	0		0
1911	0		1	0
1912	0		0
1913	1	0	0
1914	0		0
1915	0		0
1916	0		0
1917	0		1	1
1918	0		0
1919	0		0
1920	0		0
1921	0		0
1922	0		0
1923	0		1	0
1924	1	57	0
1925	0		0
1926	0		1
1927	0		0
1928	0		0
1929	0		1	0
1930	0		0
1931	0		1
1932	0		0
1933	0		0
1934	0		0
1935	0		0
1936	0		0
1937	0		0
1938	0		0
1939	1	0	1	0
1940	0		0
1941	0		0
1942	0		0	1
1943	0		0
1944	0		0
1945	0		0
1946	0		0
1947	0		0
1948	0		0
1949	0		0
1950	0		0
1951	0		0
1952	0		0
1953	0		0
1954	0		0
1955	0		1	0
1956	0		0
1957	0		1	1
1958	0		0
1959	0		0
1960	1	0	0
1961	0		0
1962	0		0
1963	1	435	0
1964	0		0
1965	0		0
1966	0		0
1967	0		0
1968	0		0
1969	0		0
1970	0		0
1971	0		0
1972	0		0
1973	1	1	1	0
1974	0		1
1975	0		1	0
1976	0		0
1977	0		0
1978	0		0	0
1979	0		0
1980	0		0
1981	0		1	0
1982	0		0
1983	0		0
1984	0		0
1985	0		0
1986	0		0
1987	0		0
1988	0		0
1989	0		0
1990	0		0
1991	0		0
1992	1	3	0
1993	0		0
1994	0		0
1995	0		0
1996	0		0
1997	0		0
1998	0		0
1999	0		0
[truncated: 2,728 more rows]

## Sheet: Figure 2A
childid	hiv_mum	inf_scd14_pgml_m01
1	0
2	0
3	0
4	0
5	0
6	0
7	0
8	0
9	0
10	0
11	0
12	0
13	1
14	1
15	0
16	0
17	0
18	0
19	0
20	0
21	1
22	0
23	0
24	0
25	0
26	1
27	0
28	0
29	1
30	0
31	1
32	0
33	0
34	0
35	0
36	0
37	0
38	0
39	0
40	0
41	0
42	0
43	0
44	0
45	0
46	0
47	0
48	1
49	0
50	0
51	1
52	0
53	0
54	0
55	0
56	0
57	0
58	0
59	0
60	0
61	0
62	0
63	0
64	0
65	0
66	0
67	0
68	0
69	0
70	0
71	1
72	0
73	0
74	0
75	0
76	0
77	0
78	0
79	0
80	0
81	0
82	0
83	0
84	1
85	0
86	0
87	0
88	0
89	0
90	0
91	0
92	0
93	0
94	1
95	0
96	0
97	0
98	1
99	0
100	0
101	0
102	0
103	0
104	0
105	0
106	0
107	0
108	0
109	0
110	0
111	0
112	0
113	0
114	0
115	0
116	0
117	1
118	0
119	1
120	0
121	0
122	0
123	0
124	0
125	0
126	0
127	0
128	1
129	1
130	1
131	0
132	0
133	0
134	0
135	0
136	0
137	1
138	0
139	0
140	0
141	0
142	0
143	0
144	0
145	0
146	0
147	0
148	0
149	0
150	1
151	0
152	0
153	1
154	0
155	0
156	0
157	0
158	0
159	0
160	0
161	0
162	0
163	0
164	0
165	0
166	0
167	0
168	1
169	0
170	1
171	0
172	0
173	1
174	0
175	0
176	0
177	0
178	1
179	0
180	1
181	0
182	0
183	0
184	0
185	0
186	0
187	0
188	0
189	0
190	0
191	0
192	0
193	0
194	1
195	0
196	0
197	0
198	0
199	0
200	0
201	0
202	1
203	1
204	1
205	0
206	0
207	0
208	0
209	0
210	0
211	1
212	0
213	0
214	0
215	0
216	0
217	0
218	0
219	0
220	0
221	1
222	1
223	0
224	0
225	0
226	0
227	0
228	0
229	0
230	0
231	0
232	0
233	1
234	0
235	0
236	0
237	0
238	0
239	0
240	0
241	0
242	0
243	0
244	0
245	0
246	0
247	0
248	0
249	0
250	0
251	0
252	1
253	0
254	0
255	0
256	0
257	1
258	1
259	0
260	0
261	0
262	1
263	0
264	0
265	0
266	0
267	0
268	0
269	0
270	1
271	0
272	0
273	0
274	0
275	0
276	0
277	0
278	0
279	0
280	0
281	0
282	0
283	0
284	0
285	0
286	1
287	0
288	0
289	0
290	0
291	0
292	0
293	0
294	0
295	0
296	0
297	0
298	0
299	0
300	0
301	0
302	0
303	0
304	0
305	1
306	0
307	0
308	0
309	0
310	0
311	1
312	0
313	0
314	0
315	0
316	0
317	0
318	0
319	0
320	0
321	0
322	0
323	0
324	0
325	0
326	0
327	1
328	0
329	0
330	0
331	0
332	0
333	0
334	0
335	0
336	0
337	0
338	0
339	0
340	0
341	0
342	1
343	0
344	0
345	1
346	0
347	0
348	0
349	1
350	0
351	0
352	0
353	0
354	0
355	0
356	1
357	0
358	0
359	0
360	0
361	0
362	0
363	1
364	0
365	0
366	0
367	0
368	0
369	0
370	0
371	0
372	0
373	0
374	0
375	0
376	0
377	0
378	1
379	0
380	1
381	0
382	0
383	1
384	1
385	1
386	0
387	0
388	0
389	0
390	0
391	0
392	0
393	0
394	0
395	0
396	0
397	0
398	0
399	0
400	0
401	0
402	0
403	0
404	0
405	0
406	0
407	0
408	0
409	0
410	0
411	0
412	0
413	0
414	0
415	0
416	0
417	0
418	0
419	0
420	0
421	0
422	0
423	0
424	0
425	0
426	0
427	0
428	0
429	0
430	0
431	0
432	1
433	0
434	0
435	0
436	0
437	1
438	0
439	0
440	1
441	0
442	0
443	0
444	0
445	0
446	0
447	1
448	0
449	1
450	0
451	0
452	0
453	0
454	0
455	0
456	0
457	0
458	0
459	0
460	0
461	0
462	0
463	0
464	0
465	0
466	0
467	0
468	1
469	0
470	0
471	0
472	0
473	0
474	0
475	0
476	0
477	0
478	0
479	0
480	0
481	0
482	0
483	0
484	1
485	0
486	0
487	0
488	0
489	0
490	0
491	1
492	0
493	1
494	0
495	0
496	0
497	0
498	1
499	0
500	0
501	0
502	0
503	0
504	0
505	0
506	0
507	0
508	0
509	1
510	0
511	0
512	0
513	0
514	0
515	0
516	0
517	0
518	0
519	0
520	0
521	0
522	0
523	1
524	0
525	0
526	0
527	1	1484386
528	1	877466
529	0
530	1
531	0
532	0
533	0
534	0
535	1
536	1
537	0
538	0
539	0
540	0
541	0
542	0
543	0
544	0
545	0
546	0
547	1
548	0
549	0
550	0
551	0
552	0
553	0
554	1
555	0
556	0
557	0
558	1
559	1
560	0
561	0
562	0
563	0
564	0
565	0
566	0
567	1
568	0
569	0
570	0
571	0
572	1
573	0
574	0
575	0
576	0
577	1
578	0
579	0
580	0
581	1
582	1
583	0
584	0
585	1
586	0
587	1	1.41015e+06
588	1
589	0
590	0
591	0
592	0
593	0
594	1
595	0
596	1
597	0
598	0
599	0
600	0
601	0
602	0
603	0
604	0
605	1
606	1
607	0
608	0
609	0
610	0
611	0
612	0
613	1
614	0	468366
615	0
616	0	1.25277e+06
617	1
618	0
619	0	1.40875e+06
620	1
621	0
622	0
623	0
624	0
625	0
626	1	1.42168e+06
627	0
628	1	1569179
629	0
630	0
631	0
632	0
633	0
634	1
635	0
636	0
637	1
638	1
639	0
640	0
641	0
642	0
643	1
644	0
645	0
646	0
647	0
648	0	769549
649	0
650	0
651	0
652	1
653	0
654	0
655	0
656	0
657	0
658	1
659	0
660	0
661	0
662	0
663	0
664	1
665	0
666	0
667	0	2.01602e+06
668	0
669	0
670	0
671	0
672	0
673	1
674	1	560002
675	0
676	0
677	0	695685
678	0
679	0	907725
680	0
681	0
682	0
683	0
684	0
685	0
686	0
687	0	818547
688	0
689	0
690	0
691	0
692	0
693	0
694	0
695	1
696	0	896237
697	0
698	0
699	0
700	0
701	0
702	0
703	0
704	0
705	0
706	0
707	1
708	0
709	0
710	1
711	0
712	0
713	0	795216
714	0
715	0
716	0
717	1	1.59685e+06
718	1
719	0	300472
720	1
721	0
722	0
723	0
724	0
725	0
726	0
727	0
728	1
729	0	1.03914e+06
730	0
731	0	758538
732	0
733	0
734	0
735	0
736	0
737	1
738	0
739	0
740	0
741	0
742	0
743	0
744	0	387790
745	0
746	0
747	0
748	0
749	0
750	0
751	0
752	0	421012
753	0
754	0
755	0
756	0
757	0
758	0
759	0
760	0
761	0	804723
762	0
763	0
764	0
765	1
766	0
767	0
768	0
769	0
770	0
771	0
772	0
773	0
774	1
775	0
776	0
777	0
778	0
779	0
780	0
781	0
782	0
783	0
784	1
785	0
786	1	818295
787	1	818295
788	1
789	0
790	0
791	0
792	0
793	0
794	0
795	0	1.09504e+06
796	0
797	0
798	0
799	0
800	0
801	0
802	0
803	0
804	0
805	0
806	0
807	0
808	0
809	1
810	0
811	0
812	0
813	0
814	0
815	0	118370
816	0
817	1
818	0	611679
819	0
820	1
821	0
822	1	1.28371e+06
823	0
824	1	1.13891e+06
825	0	77281.6
826	0
827	0
828	1
829	0	351436
830	0
831	0
832	0
833	1
834	0
835	0
836	0
837	0
838	0
839	0
840	0
841	0
842	1	1.08398e+06
843	0
844	0
845	1
846	0
847	0	244901
848	0
849	0
850	0
851	0
852	0
853	1	1.49446e+06
854	0	1.02855e+06
855	0
856	0	1072316
857	0
858	0
859	0
860	0
861	0	835967
862	0
863	0
864	0
865	0
866	0
867	1	2.16713e+06
868	0
869	1
870	0
871	0
872	0
873	1	663723
874	0
875	0
876	0
877	0
878	0
879	0
880	0
881	0
882	1
883	0
884	0
885	0
886	1	697564
887	0
888	0
889	0
890	0
891	0
892	0
893	0
894	0
895	0
896	0
897	0
898	0
899	0
900	0
901	1	941140
902	0
903	0
904	0
905	0
906	0
907	0
908	0	1.38483e+06
909	1
910	0
911	0
912	0
913	0
914	0
915	0
916	0
917	0
918	0
919	1
920	1
921	0
922	0
923	0
924	0
925	0
926	0
927	1
928	0
929	0
930	0
931	0
932	0
933	0
934	0
935	0
936	1	462963
937	0
938	0
939	0
940	0
941	0	1130846
942	0
943	0
944	0
945	0
946	0
947	0
948	0
949	0
950	0
951	0
952	0	973754
953	0	1.22664e+06
954	0
955	0
956	0
957	0
958	0
959	0
960	1
961	0
962	0
963	0
964	0
965	0
966	0
967	0
968	1	1.63893e+06
969	0
970	0	866273
971	0
972	0
973	0
974	0
975	1
976	0
977	0
978	0
979	0	690982
980	0
981	0
982	1	1.50292e+06
983	0
984	0
985	0
986	0
987	0
988	0
989	1	1304041
990	0	769644
991	0
992	0
993	0
994	0
995	0
996	0
997	0
998	0
999	0
1000	0
1001	0
1002	1
1003	0
1004	0
1005	1	893621
1006	0
1007	0
1008	0
1009	0
1010	0
1011	0
1012	0
1013	0
1014	1	1.31409e+06
1015	0
1016	0
1017	0
1018	1	692075
1019	0
1020	0
1021	0
1022	0
1023	0
1024	0
1025	0
1026	0	25000
1027	0
1028	0
1029	0
1030	0
1031	0
1032	0	809149
1033	0
1034	0
1035	0
1036	0
1037	0
1038	0
1039	0
1040	0
1041	0
1042	0	598133
1043	1	272301
1044	0
1045	0
1046	0	1.32569e+06
1047	0	543023
1048	0
1049	0
1050	0
1051	0
1052	0
1053	0
1054	0
1055	1
1056	0
1057	0
1058	0
1059	1
1060	0
1061	1
1062	0
1063	0
1064	0
1065	0
1066	0
1067	0
1068	0
1069	0
1070	0
1071	0
1072	0
1073	1
1074	0
1075	0
1076	0
1077	1
1078	0
1079	1
1080	0
1081	1
1082	0
1083	0
1084	0
1085	0
1086	0
1087	0
1088	0
1089	0
1090	0
1091	1
1092	0
1093	0
1094	0
1095	0
1096	0
1097	0
1098	0
1099	0
1100	0
1101	0
1102	0
1103	0
1104	0
1105	0
1106	0
1107	0
1108	0
1109	0
1110	0
1111	0
1112	1
1113	0
1114	1
1115	0
1116	0
1117	0
1118	0
1119	0
1120	0
1121	0
1122	0
1123	1
1124	1
1125	0
1126	1
1127	0
1128	0
1129	0
1130	0
1131	0
1132	1
1133	1
1134	1
1135	0
1136	1
1137	1
1138	0
1139	1
1140	1
1141	0
1142	0
1143	0
1144	1
1145	1
1146	1
1147	0
1148	0
1149	1
1150	0
1151	0
1152	0
1153	0
1154	0
1155	0
1156	0
1157	0
1158	0
1159	0
1160	0
1161	1
1162	0
1163	1
1164	0
1165	0
1166	0
1167	0
1168	0
1169	0
1170	0
1171	1
1172	0
1173	0
1174	0
1175	0
1176	1
1177	0
1178	0
1179	0
1180	0
1181	0
1182	0
1183	0
1184	0
1185	0
1186	0
1187	0
1188	0
1189	0
1190	0
1191	0
1192	0
1193	0
1194	0
1195	0
1196	0
1197	1
1198	0
1199	0
1200	0
1201	0
1202	0
1203	0
1204	0
1205	0
1206	0
1207	0
1208	0
1209	0
1210	0
1211	0
1212	0
1213	0
1214	0
1215	0
1216	0
1217	0
1218	1
1219	1
1220	0
1221	0
1222	0
1223	0
1224	0
1225	0
1226	0
1227	0
1228	0
1229	0
1230	0
1231	0
1232	1
1233	0
1234	0
1235	1
1236	0
1237	0
1238	0
1239	0
1240	0
1241	0
1242	0
1243	0
1244	1
1245	0
1246	0
1247	0
1248	0
1249	0
1250	0
1251	0
1252	1
1253	0
1254	0
1255	0
1256	0
1257	1
1258	0
1259	0
1260	0
1261	0
1262	0
1263	0
1264	1
1265	0
1266	1
1267	0
1268	0
1269	0
1270	0
1271	0
1272	0
1273	0
1274	0
1275	0
1276	1
1277	0
1278	0
1279	1
1280	0
1281	0
1282	1
1283	0
1284	0
1285	0
1286	0
1287	0
1288	0
1289	0
1290	1
1291	0
1292	0
1293	0
1294	1
1295	0
1296	0
1297	0
1298	1
1299	0
1300	0
1301	1
1302	1
1303	0
1304	0
1305	0
1306	0
1307	0
1308	0
1309	0
1310	1
1311	1
1312	0
1313	0
1314	0
1315	0
1316	0
1317	0
1318	0
1319	0
1320	1
1321	0
1322	0
1323	0
1324	0
1325	0
1326	1
1327	1
1328	0
1329	0
1330	0
1331	0
1332	0
1333	1
1334	1
1335	0
1336	0
1337	0
1338	0
1339	0
1340	0
1341	0
1342	0
1343	0
1344	0
1345	0
1346	0
1347	0
1348	0
1349	0
1350	0
1351	1
1352	0
1353	1
1354	1
1355	0
1356	1
1357	0
1358	0
1359	1
1360	0
1361	1
1362	1
1363	0
1364	0
1365	0
1366	0
1367	0
1368	0
1369	0
1370	0
1371	0
1372	0
1373	0
1374	0
1375	1
1376	0
1377	0
1378	0
1379	0
1380	0
1381	1
1382	0
1383	0
1384	0
1385	0
1386	0
1387	0
1388	1
1389	0
1390	0
1391	0
1392	0
1393	0
1394	0
1395	1
1396	0
1397	0
1398	1
1399	0
1400	0
1401	1
1402	0
1403	0
1404	0
1405	0
1406	0
1407	0
1408	1	953991
1409	0
1410	0
1411	1
1412	0
1413	0
1414	1
1415	0
1416	0
1417	0
1418	0
1419	0
1420	0
1421	0
1422	0
1423	0
1424	0
1425	0
1426	0
1427	0
1428	0
1429	0
1430	0
1431	1
1432	0
1433	0
1434	0
1435	0
1436	0
1437	0
1438	0
1439	0
1440	0
1441	0
1442	1
1443	1
1444	0
1445	0
1446	0
1447	0
1448	1
1449	0
1450	0
1451	1
1452	0
1453	0
1454	0
1455	0
1456	0
1457	0
1458	1
1459	0
1460	0
1461	0
1462	1
1463	1
1464	1
1465	0
1466	0
1467	1
1468	0
1469	0
1470	0
1471	0
1472	0
1473	0
1474	0
1475	0
1476	0
1477	0
1478	0
1479	0
1480	0
1481	0
1482	0
1483	0
1484	0
1485	0
1486	0
1487	0
1488	1
1489	0
1490	1
1491	0
1492	0
1493	0
1494	0
1495	0
1496	0
1497	0
1498	0
1499	1
1500	0
1501	0
1502	0
1503	0
1504	0
1505	0
1506	0
1507	0
1508	0
1509	0
1510	0
1511	0
1512	0
1513	0
1514	1
1515	0
1516	0
1517	0
1518	0
1519	0
1520	1
1521	1
1522	0
1523	0
1524	0
1525	0
1526	0
1527	0
1528	0
1529	1
1530	1
1531	0
1532	1
1533	1
1534	1
1535	0
1536	0
1537	0
1538	0
1539	0
1540	0
1541	0
1542	0
1543	1
1544	0
1545	0
1546	1
1547	0
1548	0
1549	0
1550	0
1551	0
1552	0
1553	0
1554	1
1555	0
1556	1
1557	0
1558	0
1559	1
1560	1
1561	0
1562	0
1563	0
1564	0
1565	0
1566	0
1567	0
1568	0
1569	0
1570	0
1571	0
1572	0
1573	1
1574	1
1575	1
1576	0
1577	1
1578	0
1579	0
1580	1
1581	0
1582	1
1583	0
1584	0
1585	0
1586	1
1587	0
1588	0
1589	0
1590	0
1591	1
1592	0
1593	1
1594	0
1595	0
1596	0
1597	0
1598	0
1599	0
1600	0
1601	0
1602	1
1603	1
1604	0
1605	0
1606	0
1607	0
1608	0
1609	0
1610	0
1611	0
1612	0
1613	0
1614	0
1615	0
1616	0
1617	0
1618	0
1619	0
1620	0
1621	1
1622	1
1623	0
1624	0
1625	0
1626	0
1627	0
1628	0
1629	1
1630	0
1631	1
1632	0
1633	0
1634	1
1635	1
1636	0
1637	1
1638	1
1639	0
1640	0
1641	0
1642	0
1643	0
1644	1
1645	0
1646	0
1647	0
1648	0
1649	1
1650	0
1651	1
1652	0
1653	0
1654	0
1655	0
1656	0
1657	0
1658	1
1659	1
1660	0
1661	0
1662	0
1663	1
1664	1
1665	0
1666	0
1667	0
1668	0
1669	0
1670	0
1671	1
1672	0
1673	0
1674	0
1675	0
1676	0
1677	0
1678	0
1679	0
1680	0
1681	0
1682	0
1683	0
1684	0
1685	0
1686	1
1687	0
1688	0
1689	0
1690	0
1691	0
1692	1
1693	0
1694	1
1695	0
1696	0
1697	1
1698	0
1699	0
1700	0
1701	0
1702	0
1703	0
1704	0
1705	0
1706	0
1707	0
1708	0
1709	0
1710	0
1711	0
1712	0
1713	0
1714	0
1715	0
1716	0
1717	0
1718	0
1719	0
1720	1
1721	0
1722	0
1723	0
1724	0
1725	0
1726	0
1727	0
1728	1
1729	1
1730	0
1731	0
1732	0
1733	0
1734	0
1735	0
1736	0
1737	0
1738	1
1739	1
1740	0
1741	0
1742	0
1743	0
1744	1
1745	0
1746	0
1747	0
1748	0
1749	1
1750	1
1751	0
1752	0
1753	0
1754	0
1755	0
1756	0
1757	0
1758	0
1759	0
1760	0
1761	0
1762	0
1763	0
1764	1
1765	1
1766	0
1767	1
1768	0
1769	0
1770	0
1771	0
1772	0
1773	0
1774	0
1775	0
1776	0
1777	0
1778	0
1779	0
1780	1
1781	0
1782	1
1783	0
1784	0
1785	0
1786	0
1787	1
1788	0
1789	0
1790	0
1791	0
1792	0
1793	0
1794	0
1795	0
1796	0
1797	0
1798	0
1799	0
1800	0
1801	0
1802	1
1803	0
1804	0
1805	0
1806	0
1807	0
1808	0
1809	0
1810	0
1811	0
1812	0
1813	0
1814	1
1815	0
1816	0
1817	0
1818	0
1819	0
1820	0
1821	0
1822	0
1823	0
1824	0
1825	0
1826	0
1827	0
1828	0
1829	0
1830	1
1831	1
1832	0
1833	0
1834	0
1835	0
1836	0
1837	0
1838	0
1839	0
1840	0
1841	1
1842	0
1843	1
1844	0
1845	1
1846	0
1847	1
1848	0
1849	0
1850	0
1851	0
1852	0
1853	0
1854	0
1855	0
1856	0
1857	0
1858	0
1859	0
1860	0
1861	1
1862	0
1863	0
1864	1
1865	1
1866	0
1867	0
1868	0
1869	0
1870	0
1871	0
1872	1
1873	0
1874	0
1875	0
1876	0
1877	0
1878	0	774527
1879	0
1880	0
1881	0
1882	0
1883	0
1884	0
1885	0
1886	0
1887	0
1888	0
1889	0
1890	0
1891	0
1892	0
1893	1
1894	1
1895	0
1896	0
1897	1	2900158
1898	0
1899	0
1900	0
1901	0
1902	0
1903	0
1904	0
1905	0
1906	0
1907	0
1908	0
1909	0
1910	0
1911	1	1.09522e+06
1912	0
1913	0
1914	0
1915	0
1916	0
1917	1	800055
1918	0
1919	0
1920	0
1921	0
1922	0
1923	1
1924	0
1925	0
1926	1
1927	0
1928	0
1929	1	497201
1930	0
1931	1
1932	0
1933	0
1934	0
1935	0
1936	0
1937	0
1938	0
1939	1
1940	0
1941	0
1942	0	977555
1943	0
1944	0
1945	0
1946	0
1947	0
1948	0
1949	0
1950	0
1951	0
1952	0
1953	0
1954	0
1955	1	1021299
1956	0
1957	1
1958	0
1959	0
1960	0
1961	0
1962	0
1963	0
1964	0
1965	0
1966	0
1967	0
1968	0
1969	0
1970	0
1971	0
1972	0
1973	1
1974	1	976540
1975	1
1976	0
1977	0
1978	0	1.59134e+06
1979	0
1980	0
1981	1
1982	0
1983	0
1984	0
1985	0
1986	0
1987	0
1988	0
1989	0
1990	0
1991	0
1992	0
1993	0
1994	0
1995	0
1996	0
1997	0
1998	0
1999	0
[truncated: 2,728 more rows]

## Sheet: Figure 2B
childid	hiv_mum	inf_cd163_pgml_m01
1	0
2	0
3	0
4	0
5	0
6	0
7	0
8	0
9	0
10	0
11	0
12	0
13	1
14	1
15	0
16	0
17	0
18	0
19	0
20	0
21	1
22	0
23	0
24	0
25	0
26	1
27	0
28	0
29	1
30	0
31	1
32	0
33	0
34	0
35	0
36	0
37	0
38	0
39	0
40	0
41	0
42	0
43	0
44	0
45	0
46	0
47	0
48	1
49	0
50	0
51	1
52	0
53	0
54	0
55	0
56	0
57	0
58	0
59	0
60	0
61	0
62	0
63	0
64	0
65	0
66	0
67	0
68	0
69	0
70	0
71	1
72	0
73	0
74	0
75	0
76	0
77	0
78	0
79	0
80	0
81	0
82	0
83	0
84	1
85	0
86	0
87	0
88	0
89	0
90	0
91	0
92	0
93	0
94	1
95	0
96	0
97	0
98	1
99	0
100	0
101	0
102	0
103	0
104	0
105	0
106	0
107	0
108	0
109	0
110	0
111	0
112	0
113	0
114	0
115	0
116	0
117	1
118	0
119	1
120	0
121	0
122	0
123	0
124	0
125	0
126	0
127	0
128	1
129	1
130	1
131	0
132	0
133	0
134	0
135	0
136	0
137	1
138	0
139	0
140	0
141	0
142	0
143	0
144	0
145	0
146	0
147	0
148	0
149	0
150	1
151	0
152	0
153	1
154	0
155	0
156	0
157	0
158	0
159	0
160	0
161	0
162	0
163	0
164	0
165	0
166	0
167	0
168	1
169	0
170	1
171	0
172	0
173	1
174	0
175	0
176	0
177	0
178	1
179	0
180	1
181	0
182	0
183	0
184	0
185	0
186	0
187	0
188	0
189	0
190	0
191	0
192	0
193	0
194	1
195	0
196	0
197	0
198	0
199	0
200	0
201	0
202	1
203	1
204	1
205	0
206	0
207	0
208	0
209	0
210	0
211	1
212	0
213	0
214	0
215	0
216	0
217	0
218	0
219	0
220	0
221	1
222	1
223	0
224	0
225	0
226	0
227	0
228	0
229	0
230	0
231	0
232	0
233	1
234	0
235	0
236	0
237	0
238	0
239	0
240	0
241	0
242	0
243	0
244	0
245	0
246	0
247	0
248	0
249	0
250	0
251	0
252	1
253	0
254	0
255	0
256	0
257	1
258	1
259	0
260	0
261	0
262	1
263	0
264	0
265	0
266	0
267	0
268	0
269	0
270	1
271	0
272	0
273	0
274	0
275	0
276	0
277	0
278	0
279	0
280	0
281	0
282	0
283	0
284	0
285	0
286	1
287	0
288	0
289	0
290	0
291	0
292	0
293	0
294	0
295	0
296	0
297	0
298	0
299	0
300	0
301	0
302	0
303	0
304	0
305	1
306	0
307	0
308	0
309	0
310	0
311	1
312	0
313	0
314	0
315	0
316	0
317	0
318	0
319	0
320	0
321	0
322	0
323	0
324	0
325	0
326	0
327	1
328	0
329	0
330	0
331	0
332	0
333	0
334	0
335	0
336	0
337	0
338	0
339	0
340	0
341	0
342	1
343	0
344	0
345	1
346	0
347	0
348	0
349	1
350	0
351	0
352	0
353	0
354	0
355	0
356	1
357	0
358	0
359	0
360	0
361	0
362	0
363	1
364	0
365	0
366	0
367	0
368	0
369	0
370	0
371	0
372	0
373	0
374	0
375	0
376	0
377	0
378	1
379	0
380	1
381	0
382	0
383	1
384	1
385	1
386	0
387	0
388	0
389	0
390	0
391	0
392	0
393	0
394	0
395	0
396	0
397	0
398	0
399	0
400	0
401	0
402	0
403	0
404	0
405	0
406	0
407	0
408	0
409	0
410	0
411	0
412	0
413	0
414	0
415	0
416	0
417	0
418	0
419	0
420	0
421	0
422	0
423	0
424	0
425	0
426	0
427	0
428	0
429	0
430	0
431	0
432	1
433	0
434	0
435	0
436	0
437	1
438	0
439	0
440	1
441	0
442	0
443	0
444	0
445	0
446	0
447	1
448	0
449	1
450	0
451	0
452	0
453	0
454	0
455	0
456	0
457	0
458	0
459	0
460	0
461	0
462	0
463	0
464	0
465	0
466	0
467	0
468	1
469	0
470	0
471	0
472	0
473	0
474	0
475	0
476	0
477	0
478	0
479	0
480	0
481	0
482	0
483	0
484	1
485	0
486	0
487	0
488	0
489	0
490	0
491	1
492	0
493	1
494	0
495	0
496	0
497	0
498	1
499	0
500	0
501	0
502	0
503	0
504	0
505	0
506	0
507	0
508	0
509	1
510	0
511	0
512	0
513	0
514	0
515	0
516	0
517	0
518	0
519	0
520	0
521	0
522	0
523	1
524	0
525	0
526	0
527	1
528	1	505.97
529	0
530	1
531	0
532	0
533	0
534	0
535	1
536	1
537	0
538	0
539	0
540	0
541	0
542	0
543	0
544	0
545	0
546	0
547	1
548	0
549	0
550	0
551	0
552	0
553	0
554	1
555	0
556	0
557	0
558	1
559	1
560	0
561	0
562	0
563	0
564	0
565	0
566	0
567	1
568	0
569	0
570	0
571	0
572	1
573	0
574	0
575	0
576	0
577	1
578	0
579	0
580	0
581	1
582	1
583	0
584	0
585	1
586	0
587	1	434.06
588	1
589	0
590	0
591	0
592	0
593	0
594	1
595	0
596	1
597	0
598	0
599	0
600	0
601	0
602	0
603	0
604	0
605	1
606	1
607	0
608	0
609	0
610	0
611	0
612	0
613	1
614	0	1302.9
615	0
616	0
617	1
618	0
619	0	955.59
620	1
621	0
622	0
623	0
624	0
625	0
626	1	771.29
627	0
628	1	1326.9
629	0
630	0
631	0
632	0
633	0
634	1
635	0
636	0
637	1
638	1
639	0
640	0
641	0
642	0
643	1
644	0
645	0
646	0
647	0
648	0	1123.4
649	0
650	0
651	0
652	1
653	0
654	0
655	0
656	0
657	0
658	1
659	0
660	0
661	0
662	0
663	0
664	1
665	0
666	0
667	0	416.11
668	0
669	0
670	0
671	0
672	0
673	1
674	1	1049.94
675	0
676	0
677	0	802.43
678	0
679	0	1565.2
680	0
681	0
682	0
683	0
684	0
685	0
686	0
687	0	780.2
688	0
689	0
690	0
691	0
692	0
693	0
694	0
695	1
696	0	208.1
697	0
698	0
699	0
700	0
701	0
702	0
703	0
704	0
705	0
706	0
707	1
708	0
709	0
710	1
711	0
712	0
713	0	869.4
714	0
715	0
716	0
717	1	635.13
718	1
719	0	818.05
720	1
721	0
722	0
723	0
724	0
725	0
726	0
727	0
728	1
729	0	889.04
730	0
731	0	952.33
732	0
733	0
734	0
735	0
736	0
737	1
738	0
739	0
740	0
741	0
742	0
743	0
744	0	617.9
745	0
746	0
747	0
748	0
749	0
750	0
751	0
752	0	706.75
753	0
754	0
755	0
756	0
757	0
758	0
759	0
760	0
761	0	350.44
762	0
763	0
764	0
765	1
766	0
767	0
768	0
769	0
770	0
771	0
772	0
773	0
774	1
775	0
776	0
777	0
778	0
779	0
780	0
781	0
782	0
783	0
784	1
785	0
786	1	1173.1
787	1	1173.1
788	1
789	0
790	0
791	0
792	0
793	0
794	0
795	0	454.18
796	0
797	0
798	0
799	0
800	0
801	0
802	0
803	0
804	0
805	0
806	0
807	0
808	0
809	1
810	0
811	0
812	0
813	0
814	0
815	0	431.21
816	0
817	1
818	0	412.09
819	0
820	1
821	0
822	1	1448.7
823	0
824	1	866.87
825	0	456.13
826	0
827	0
828	1
829	0	472.24
830	0
831	0
832	0
833	1
834	0
835	0
836	0
837	0
838	0
839	0
840	0
841	0
842	1	555.27
843	0
844	0
845	1
846	0
847	0	1330.9
848	0
849	0
850	0
851	0
852	0
853	1	878.7
854	0	818.64
855	0
856	0	766.01
857	0
858	0
859	0
860	0
861	0	621.76
862	0
863	0
864	0
865	0
866	0
867	1	837.19
868	0
869	1
870	0
871	0
872	0
873	1	640.29
874	0
875	0
876	0
877	0
878	0
879	0
880	0
881	0
882	1
883	0
884	0
885	0
886	1	471.76
887	0
888	0
889	0
890	0
891	0
892	0
893	0
894	0
895	0
896	0
897	0
898	0
899	0
900	0
901	1	521.75
902	0
903	0
904	0
905	0
906	0
907	0
908	0	951.51
909	1
910	0
911	0
912	0
913	0
914	0
915	0
916	0
917	0
918	0
919	1
920	1
921	0
922	0
923	0
924	0
925	0
926	0
927	1
928	0
929	0
930	0
931	0
932	0
933	0
934	0
935	0
936	1	237.61
937	0
938	0
939	0
940	0
941	0	490.02
942	0
943	0
944	0
945	0
946	0
947	0
948	0
949	0
950	0
951	0
952	0	359.24
953	0	301.66
954	0
955	0
956	0
957	0
958	0
959	0
960	1
961	0
962	0
963	0
964	0
965	0
966	0
967	0
968	1	412
969	0
970	0	775.3
971	0
972	0
973	0
974	0
975	1
976	0
977	0
978	0
979	0	1493.4
980	0
981	0
982	1	868.96
983	0
984	0
985	0
986	0
987	0
988	0
989	1	701.07
990	0	806.5
991	0
992	0
993	0
994	0
995	0
996	0
997	0
998	0
999	0
1000	0
1001	0
1002	1
1003	0
1004	0
1005	1
1006	0
1007	0
1008	0
1009	0
1010	0
1011	0
1012	0
1013	0
1014	1	1178.6
1015	0
1016	0
1017	0
1018	1	535.45
1019	0
1020	0
1021	0
1022	0
1023	0
1024	0
1025	0
1026	0	591.49
1027	0
1028	0
1029	0
1030	0
1031	0
1032	0	300.41
1033	0
1034	0
1035	0
1036	0
1037	0
1038	0
1039	0
1040	0
1041	0
1042	0	890.59
1043	1	364.18
1044	0
1045	0
1046	0	548.94
1047	0	343.54
1048	0
1049	0
1050	0
1051	0
1052	0
1053	0
1054	0
1055	1
1056	0
1057	0
1058	0
1059	1
1060	0
1061	1
1062	0
1063	0
1064	0
1065	0
1066	0
1067	0
1068	0
1069	0
1070	0
1071	0
1072	0
1073	1
1074	0
1075	0
1076	0
1077	1
1078	0
1079	1
1080	0
1081	1
1082	0
1083	0
1084	0
1085	0
1086	0
1087	0
1088	0
1089	0
1090	0
1091	1
1092	0
1093	0
1094	0
1095	0
1096	0
1097	0
1098	0
1099	0
1100	0
1101	0
1102	0
1103	0
1104	0
1105	0
1106	0
1107	0
1108	0
1109	0
1110	0
1111	0
1112	1
1113	0
1114	1
1115	0
1116	0
1117	0
1118	0
1119	0
1120	0
1121	0
1122	0
1123	1
1124	1
1125	0
1126	1
1127	0
1128	0
1129	0
1130	0
1131	0
1132	1
1133	1
1134	1
1135	0
1136	1
1137	1
1138	0
1139	1
1140	1
1141	0
1142	0
1143	0
1144	1
1145	1
1146	1
1147	0
1148	0
1149	1
1150	0
1151	0
1152	0
1153	0
1154	0
1155	0
1156	0
1157	0
1158	0
1159	0
1160	0
1161	1
1162	0
1163	1
1164	0
1165	0
1166	0
1167	0
1168	0
1169	0
1170	0
1171	1
1172	0
1173	0
1174	0
1175	0
1176	1
1177	0
1178	0
1179	0
1180	0
1181	0
1182	0
1183	0
1184	0
1185	0
1186	0
1187	0
1188	0
1189	0
1190	0
1191	0
1192	0
1193	0
1194	0
1195	0
1196	0
1197	1
1198	0
1199	0
1200	0
1201	0
1202	0
1203	0
1204	0
1205	0
1206	0
1207	0
1208	0
1209	0
1210	0
1211	0
1212	0
1213	0
1214	0
1215	0
1216	0
1217	0
1218	1
1219	1
1220	0
1221	0
1222	0
1223	0
1224	0
1225	0
1226	0
1227	0
1228	0
1229	0
1230	0
1231	0
1232	1
1233	0
1234	0
1235	1
1236	0
1237	0
1238	0
1239	0
1240	0
1241	0
1242	0
1243	0
1244	1
1245	0
1246	0
1247	0
1248	0
1249	0
1250	0
1251	0
1252	1
1253	0
1254	0
1255	0
1256	0
1257	1
1258	0
1259	0
1260	0
1261	0
1262	0
1263	0
1264	1
1265	0
1266	1
1267	0
1268	0
1269	0
1270	0
1271	0
1272	0
1273	0
1274	0
1275	0
1276	1
1277	0
1278	0
1279	1
1280	0
1281	0
1282	1
1283	0
1284	0
1285	0
1286	0
1287	0
1288	0
1289	0
1290	1
1291	0
1292	0
1293	0
1294	1
1295	0
1296	0
1297	0
1298	1
1299	0
1300	0
1301	1
1302	1
1303	0
1304	0
1305	0
1306	0
1307	0
1308	0
1309	0
1310	1
1311	1
1312	0
1313	0
1314	0
1315	0
1316	0
1317	0
1318	0
1319	0
1320	1
1321	0
1322	0
1323	0
1324	0
1325	0
1326	1
1327	1
1328	0
1329	0
1330	0
1331	0
1332	0
1333	1
1334	1
1335	0
1336	0
1337	0
1338	0
1339	0
1340	0
1341	0
1342	0
1343	0
1344	0
1345	0
1346	0
1347	0
1348	0
1349	0
1350	0
1351	1
1352	0
1353	1
1354	1
1355	0
1356	1
1357	0
1358	0
1359	1
1360	0
1361	1
1362	1
1363	0
1364	0
1365	0
1366	0
1367	0
1368	0
1369	0
1370	0
1371	0
1372	0
1373	0
1374	0
1375	1
1376	0
1377	0
1378	0
1379	0
1380	0
1381	1
1382	0
1383	0
1384	0
1385	0
1386	0
1387	0
1388	1
1389	0
1390	0
1391	0
1392	0
1393	0
1394	0
1395	1
1396	0
1397	0
1398	1
1399	0
1400	0
1401	1
1402	0
1403	0
1404	0
1405	0
1406	0
1407	0
1408	1	486.36
1409	0
1410	0
1411	1
1412	0
1413	0
1414	1
1415	0
1416	0
1417	0
1418	0
1419	0
1420	0
1421	0
1422	0
1423	0
1424	0
1425	0
1426	0
1427	0
1428	0
1429	0
1430	0
1431	1
1432	0
1433	0
1434	0
1435	0
1436	0
1437	0
1438	0
1439	0
1440	0
1441	0
1442	1
1443	1
1444	0
1445	0
1446	0
1447	0
1448	1
1449	0
1450	0
1451	1
1452	0
1453	0
1454	0
1455	0
1456	0
1457	0
1458	1
1459	0
1460	0
1461	0
1462	1
1463	1
1464	1
1465	0
1466	0
1467	1
1468	0
1469	0
1470	0
1471	0
1472	0
1473	0
1474	0
1475	0
1476	0
1477	0
1478	0
1479	0
1480	0
1481	0
1482	0
1483	0
1484	0
1485	0
1486	0
1487	0
1488	1
1489	0
1490	1
1491	0
1492	0
1493	0
1494	0
1495	0
1496	0
1497	0
1498	0
1499	1
1500	0
1501	0
1502	0
1503	0
1504	0
1505	0
1506	0
1507	0
1508	0
1509	0
1510	0
1511	0
1512	0
1513	0
1514	1
1515	0
1516	0
1517	0
1518	0
1519	0
1520	1
1521	1
1522	0
1523	0
1524	0
1525	0
1526	0
1527	0
1528	0
1529	1
1530	1
1531	0
1532	1
1533	1
1534	1
1535	0
1536	0
1537	0
1538	0
1539	0
1540	0
1541	0
1542	0
1543	1
1544	0
1545	0
1546	1
1547	0
1548	0
1549	0
1550	0
1551	0
1552	0
1553	0
1554	1
1555	0
1556	1
1557	0
1558	0
1559	1
1560	1
1561	0
1562	0
1563	0
1564	0
1565	0
1566	0
1567	0
1568	0
1569	0
1570	0
1571	0
1572	0
1573	1
1574	1
1575	1
1576	0
1577	1
1578	0
1579	0
1580	1
1581	0
1582	1
1583	0
1584	0
1585	0
1586	1
1587	0
1588	0
1589	0
1590	0
1591	1
1592	0
1593	1
1594	0
1595	0
1596	0
1597	0
1598	0
1599	0
1600	0
1601	0
1602	1
1603	1
1604	0
1605	0
1606	0
1607	0
1608	0
1609	0
1610	0
1611	0
1612	0
1613	0
1614	0
1615	0
1616	0
1617	0
1618	0
1619	0
1620	0
1621	1
1622	1
1623	0
1624	0
1625	0
1626	0
1627	0
1628	0
1629	1
1630	0
1631	1
1632	0
1633	0
1634	1
1635	1
1636	0
1637	1
1638	1
1639	0
1640	0
1641	0
1642	0
1643	0
1644	1
1645	0
1646	0
1647	0
1648	0
1649	1
1650	0
1651	1
1652	0
1653	0
1654	0
1655	0
1656	0
1657	0
1658	1
1659	1
1660	0
1661	0
1662	0
1663	1
1664	1
1665	0
1666	0
1667	0
1668	0
1669	0
1670	0
1671	1
1672	0
1673	0
1674	0
1675	0
1676	0
1677	0
1678	0
1679	0
1680	0
1681	0
1682	0
1683	0
1684	0
1685	0
1686	1
1687	0
1688	0
1689	0
1690	0
1691	0
1692	1
1693	0
1694	1
1695	0
1696	0
1697	1
1698	0
1699	0
1700	0
1701	0
1702	0
1703	0
1704	0
1705	0
1706	0
1707	0
1708	0
1709	0
1710	0
1711	0
1712	0
1713	0
1714	0
1715	0
1716	0
1717	0
1718	0
1719	0
1720	1
1721	0
1722	0
1723	0
1724	0
1725	0
1726	0
1727	0
1728	1
1729	1
1730	0
1731	0
1732	0
1733	0
1734	0
1735	0
1736	0
1737	0
1738	1
1739	1
1740	0
1741	0
1742	0
1743	0
1744	1
1745	0
1746	0
1747	0
1748	0
1749	1
1750	1
1751	0
1752	0
1753	0
1754	0
1755	0
1756	0
1757	0
1758	0
1759	0
1760	0
1761	0
1762	0
1763	0
1764	1
1765	1
1766	0
1767	1
1768	0
1769	0
1770	0
1771	0
1772	0
1773	0
1774	0
1775	0
1776	0
1777	0
1778	0
1779	0
1780	1
1781	0
1782	1
1783	0
1784	0
1785	0
1786	0
1787	1
1788	0
1789	0
1790	0
1791	0
1792	0
1793	0
1794	0
1795	0
1796	0
1797	0
1798	0
1799	0
1800	0
1801	0
1802	1
1803	0
1804	0
1805	0
1806	0
1807	0
1808	0
1809	0
1810	0
1811	0
1812	0
1813	0
1814	1
1815	0
1816	0
1817	0
1818	0
1819	0
1820	0
1821	0
1822	0
1823	0
1824	0
1825	0
1826	0
1827	0
1828	0
1829	0
1830	1
1831	1
1832	0
1833	0
1834	0
1835	0
1836	0
1837	0
1838	0
1839	0
1840	0
1841	1
1842	0
1843	1
1844	0
1845	1
1846	0
1847	1
1848	0
1849	0
1850	0
1851	0
1852	0
1853	0
1854	0
1855	0
1856	0
1857	0
1858	0
1859	0
1860	0
1861	1
1862	0
1863	0
1864	1
1865	1
1866	0
1867	0
1868	0
1869	0
1870	0
1871	0
1872	1
1873	0
1874	0
1875	0
1876	0
1877	0
1878	0	363.84
1879	0
1880	0
1881	0
1882	0
1883	0
1884	0
1885	0
1886	0
1887	0
1888	0
1889	0
1890	0
1891	0
1892	0
1893	1
1894	1
1895	0
1896	0
1897	1	1156.6
1898	0
1899	0
1900	0
1901	0
1902	0
1903	0
1904	0
1905	0
1906	0
1907	0
1908	0
1909	0
1910	0
1911	1	860.23
1912	0
1913	0
1914	0
1915	0
1916	0
1917	1	762.46
1918	0
1919	0
1920	0
1921	0
1922	0
1923	1
1924	0
1925	0
1926	1
1927	0
1928	0
1929	1	676.3
1930	0
1931	1
1932	0
1933	0
1934	0
1935	0
1936	0
1937	0
1938	0
1939	1
1940	0
1941	0
1942	0	801.34
1943	0
1944	0
1945	0
1946	0
1947	0
1948	0
1949	0
1950	0
1951	0
1952	0
1953	0
1954	0
1955	1	937.7
1956	0
1957	1
1958	0
1959	0
1960	0
1961	0
1962	0
1963	0
1964	0
1965	0
1966	0
1967	0
1968	0
1969	0
1970	0
1971	0
1972	0
1973	1
1974	1	847.35
1975	1
1976	0
1977	0
1978	0	1448.7
1979	0
1980	0
1981	1
1982	0
1983	0
1984	0
1985	0
1986	0
1987	0
1988	0
1989	0
1990	0
1991	0
1992	0
1993	0
1994	0
1995	0
1996	0
1997	0
1998	0
1999	0
[truncated: 2,728 more rows]

[truncated: 35 more sheets: Figure 2C, Figure 2D, Figure 2E, Figure 2F, Figure 2G, Figure 2H, Figure 2I, Figure 2J, Figure 2K, Figure 2L, Figure 2M, Figure 2N, Figure 2O, Figure 2P, Figure 2Q, Figure 2R, Figure 2S, Figure 2T, Figure 2U, Figure 2V …]
